# Supplementary material for: Dual‐Ligand Strategy in Rh‐Catalyzed Sequential Hydrofunctionalization of Valylene
Source: Adv Sci (Weinh). 2025 Jul 30;12(40):e11331. doi: 10.1002/advs.202511331 (PMC12561339; doi:10.1002/advs.202511331)
Supplement: Supplementary file 2 — Supplemental Data [file ADVS-12-e11331-s002.zip]

Archive with 2 entries (2 files):
- CIF.cif
- checkcif.pdf
