# Supplementary material for: Dual‐Ligand Strategy in Rh‐Catalyzed Sequential Hydrofunctionalization of Valylene
Source: Adv Sci (Weinh). 2025 Jul 30;12(40):e11331. doi: 10.1002/advs.202511331 (PMC12561339; doi:10.1002/advs.202511331)
Supplement: Supplementary file 2 — Supplemental Data [file ADVS-12-e11331-s002.zip › CIF.cif]

data_3d
_audit_creation_date               2024-07-29
_audit_creation_method
;
Olex2 1.2
(compiled 2018.05.29 svn.r3508 for OlexSys, GUI svn.r5506)
;
_shelx_SHELXL_version_number       '2014/7'
_audit_contact_author_address      ?
_audit_contact_author_email        ?
_audit_contact_author_name         ''
_audit_contact_author_phone        ?
_publ_contact_author_id_orcid      ?
_publ_section_references
;
Bourhis, L.J., Dolomanov, O.V., Gildea, R.J., Howard, J.A.K., Puschmann, H.
 (2015). Acta Cryst. A71, 59-75.

Dolomanov, O.V., Bourhis, L.J., Gildea, R.J, Howard, J.A.K. & Puschmann, H.
 (2009), J. Appl. Cryst. 42, 339-341.

Sheldrick, G.M. (2015). Acta Cryst. C71, 3-8.
;
_chemical_name_common              ?
_chemical_name_systematic          ?
_chemical_formula_moiety           '2(C7 H5.5 Cl0.5 O1.5)'
_chemical_formula_sum              'C14 H11 Cl O3'
_chemical_formula_weight           262.68
_chemical_melting_point            ?
loop_
  _atom_type_symbol
  _atom_type_description
  _atom_type_scat_dispersion_real
  _atom_type_scat_dispersion_imag
  _atom_type_scat_source
 'C' 'C' 0.0033 0.0016 'International Tables Vol C Tables 4.2.6.8 and 6.1.1.4'
 'H' 'H' 0.0000 0.0000 'International Tables Vol C Tables 4.2.6.8 and 6.1.1.4'
 'Cl' 'Cl' 0.1484 0.1585 'International Tables Vol C Tables 4.2.6.8 and 6.1.1.4'
 'O' 'O' 0.0106 0.0060 'International Tables Vol C Tables 4.2.6.8 and 6.1.1.4'

_shelx_space_group_comment
;
The symmetry employed for this shelxl refinement is uniquely defined
by the following loop, which should always be used as a source of
symmetry information in preference to the above space-group names.
They are only intended as comments.
;
_space_group_crystal_system        'orthorhombic'
_space_group_IT_number             62
_space_group_name_H-M_alt          'P n m a'
_space_group_name_Hall             '-P 2ac 2n'
loop_
  _space_group_symop_operation_xyz
 'x, y, z'
 '-x+1/2, -y, z+1/2'
 'x+1/2, -y+1/2, -z+1/2'
 '-x, y+1/2, -z'
 '-x, -y, -z'
 'x-1/2, y, -z-1/2'
 '-x-1/2, y-1/2, z-1/2'
 'x, -y-1/2, z'

_cell_length_a                     16.9170(8)
_cell_length_b                     6.9625(4)
_cell_length_c                     20.9672(11)
_cell_angle_alpha                  90
_cell_angle_beta                   90
_cell_angle_gamma                  90
_cell_volume                       2469.6(2)
_cell_formula_units_Z              8
_cell_measurement_reflns_used      5920
_cell_measurement_temperature      298(2)
_cell_measurement_theta_max        51.19
_cell_measurement_theta_min        2.92
_shelx_estimated_absorpt_T_max     0.964
_shelx_estimated_absorpt_T_min     0.939
_exptl_absorpt_coefficient_mu      0.306
_exptl_absorpt_correction_T_max    0.7512
_exptl_absorpt_correction_T_min    0.4919
_exptl_absorpt_correction_type     none
_exptl_absorpt_process_details
;
SADABS-2016/2 (Bruker,2016/2) was used for absorption correction.
wR2(int) was 0.1522 before and 0.0681 after correction.
The Ratio of minimum to maximum transmission is 0.6548.
The \l/2 correction factor is Not present.
;
_exptl_absorpt_special_details     ?
_exptl_crystal_colour              ?
_exptl_crystal_density_diffrn      1.413
_exptl_crystal_density_meas        .
_exptl_crystal_density_method      ?
_exptl_crystal_description         needle
_exptl_crystal_F_000               1088
_exptl_crystal_size_max            0.21
_exptl_crystal_size_mid            0.16
_exptl_crystal_size_min            0.12
_exptl_transmission_factor_max     ?
_exptl_transmission_factor_min     ?
_diffrn_reflns_av_R_equivalents    0.0731
_diffrn_reflns_av_unetI/netI       0.0423
_diffrn_reflns_Laue_measured_fraction_full  0.998
_diffrn_reflns_Laue_measured_fraction_max  0.995
_diffrn_reflns_limit_h_max         21
_diffrn_reflns_limit_h_min         -15
_diffrn_reflns_limit_k_max         7
_diffrn_reflns_limit_k_min         -8
_diffrn_reflns_limit_l_max         26
_diffrn_reflns_limit_l_min         -26
_diffrn_reflns_number              20959
_diffrn_reflns_point_group_measured_fraction_full  0.998
_diffrn_reflns_point_group_measured_fraction_max  0.995
_diffrn_reflns_theta_full          25.242
_diffrn_reflns_theta_max           26.453
_diffrn_reflns_theta_min           1.547
_diffrn_ambient_temperature        298.0
_diffrn_detector_area_resol_mean   ?
_diffrn_measured_fraction_theta_full  0.998
_diffrn_measured_fraction_theta_max  0.995
_diffrn_measurement_device_type    'CCD area detector'
_diffrn_measurement_method         'phi and omega scans'
_diffrn_radiation_monochromator    'graphite'
_diffrn_radiation_type             MoK\a
_diffrn_radiation_wavelength       0.71073
_diffrn_source                     ?
_reflns_Friedel_coverage           0.000
_reflns_Friedel_fraction_full      .
_reflns_Friedel_fraction_max       .
_reflns_number_gt                  1681
_reflns_number_total               2756
_reflns_special_details
;
 Reflections were merged by SHELXL according to the crystal
 class for the calculation of statistics and refinement.
 
 _reflns_Friedel_fraction is defined as the number of unique
 Friedel pairs measured divided by the number that would be
 possible theoretically, ignoring centric projections and
 systematic absences.
;
_reflns_threshold_expression       'I > 2\s(I)'
_computing_cell_refinement         'SAINT V8.40B (?, 2016)'
_computing_data_collection         ?
_computing_data_reduction          'SAINT V8.40B (?, 2016)'
_computing_molecular_graphics      'Olex2 (Dolomanov et al., 2009)'
_computing_publication_material    'Olex2 (Dolomanov et al., 2009)'
_computing_structure_refinement    'ShelXL (Sheldrick, 2015)'
_computing_structure_solution      'olex2.solve (Bourhis et al., 2015)'
_refine_diff_density_max           0.274
_refine_diff_density_min           -0.439
_refine_diff_density_rms           0.046
_refine_ls_extinction_coef         .
_refine_ls_extinction_method       none
_refine_ls_goodness_of_fit_ref     1.051
_refine_ls_hydrogen_treatment      constr
_refine_ls_matrix_type             full
_refine_ls_number_parameters       213
_refine_ls_number_reflns           2756
_refine_ls_number_restraints       0
_refine_ls_R_factor_all            0.0871
_refine_ls_R_factor_gt             0.0541
_refine_ls_restrained_S_all        1.051
_refine_ls_shift/su_max            0.001
_refine_ls_shift/su_mean           0.000
_refine_ls_structure_factor_coef   Fsqd
_refine_ls_weighting_details      
 'w=1/[\s^2^(Fo^2^)+(0.0979P)^2^+0.1282P] where P=(Fo^2^+2Fc^2^)/3'
_refine_ls_weighting_scheme        calc
_refine_ls_wR_factor_gt            0.1493
_refine_ls_wR_factor_ref           0.1751
_refine_special_details            ?
_olex2_refinement_description
;
1. Fixed Uiso
 At 1.2 times of:
  All C(H) groups
 At 1.5 times of:
  All C(H,H,H) groups
2.a Aromatic/amide H refined with riding coordinates:
 C6(H6), C24(H24), C25(H25), C29(H29), C31(H31), C7(H7), C18(H18), C26(H26),
 C27(H27), C28(H28)
2.b Idealised Me refined as rotating group:
 C32(H32A,H32B,H32C), C21(H21A,H21B,H21C)
;
_atom_sites_solution_hydrogens     geom
_atom_sites_solution_primary       iterative
_atom_sites_solution_secondary     ?
loop_
  _atom_site_label
  _atom_site_type_symbol
  _atom_site_fract_x
  _atom_site_fract_y
  _atom_site_fract_z
  _atom_site_U_iso_or_equiv
  _atom_site_adp_type
  _atom_site_occupancy
  _atom_site_site_symmetry_order
  _atom_site_calc_flag
  _atom_site_refinement_flags_posn
  _atom_site_refinement_flags_adp
  _atom_site_refinement_flags_occupancy
  _atom_site_disorder_assembly
  _atom_site_disorder_group
 Cl1 Cl -0.69237(7) -0.2500 0.47763(5) 0.0959(4) Uani 1 2 d S T P . .
 O12 O -0.60342(14) -0.2500 0.71524(11) 0.0777(7) Uani 1 2 d S T P . .
 O14 O -0.8432(2) -0.2500 0.83308(19) 0.1317(14) Uani 1 2 d S T P . .
 O15 O -0.84459(16) -0.2500 0.72878(19) 0.1014(10) Uani 1 2 d S T P . .
 C1 C -0.7372(2) -0.2500 0.55197(18) 0.0754(9) Uani 1 2 d S T P . .
 C5 C -0.72638(19) -0.2500 0.66642(18) 0.0691(9) Uani 1 2 d S T P . .
 C6 C -0.6911(2) -0.2500 0.60581(16) 0.0662(8) Uani 1 2 d S T P . .
 H6 H -0.6363 -0.2500 0.6021 0.079 Uiso 1 2 calc RS T P . .
 C9 C -0.7167(2) -0.2500 0.78309(18) 0.0756(10) Uani 1 2 d S T P . .
 C13 C -0.68205(19) -0.2500 0.72506(16) 0.0653(8) Uani 1 2 d S T P . .
 C17 C -0.8074(2) -0.2500 0.6706(2) 0.0827(11) Uani 1 2 d S T P . .
 C19 C -0.6697(3) -0.2500 0.84489(19) 0.0895(12) Uani 1 2 d S T P . .
 C20 C -0.8018(3) -0.2500 0.7866(3) 0.0942(13) Uani 1 2 d S T P . .
 C24 C -0.8187(3) -0.2500 0.5562(3) 0.0976(13) Uani 1 2 d S T P . .
 H24 H -0.8493 -0.2500 0.5194 0.117 Uiso 1 2 calc RS T P . .
 C25 C -0.8543(2) -0.2500 0.6152(3) 0.1043(15) Uani 1 2 d S T P . .
 H25 H -0.9091 -0.2500 0.6184 0.125 Uiso 1 2 calc RS T P . .
 C29 C -0.5558(3) -0.2500 0.76949(19) 0.0923(12) Uani 1 2 d S T P . .
 H29 H -0.5012 -0.2500 0.7644 0.111 Uiso 1 2 calc RS T P . .
 C31 C -0.5847(3) -0.2500 0.8270(2) 0.0999(13) Uani 1 2 d S T P . .
 H31 H -0.5484 -0.2500 0.8603 0.120 Uiso 1 2 calc RS T P . .
 C32 C -0.6877(2) -0.4325(5) 0.88405(16) 0.1257(13) Uani 1 1 d . . . . .
 H32A H -0.7427 -0.4338 0.8956 0.189 Uiso 1 1 calc GR . . . .
 H32B H -0.6559 -0.4332 0.9220 0.189 Uiso 1 1 calc GR . . . .
 H32C H -0.6759 -0.5441 0.8589 0.189 Uiso 1 1 calc GR . . . .
 Cl3 Cl -1.01337(8) -0.2500 0.44034(9) 0.1512(7) Uani 1 2 d S T P . .
 O1 O -1.29066(16) -0.2500 0.27406(10) 0.0744(6) Uani 1 2 d S T P . .
 O4 O -1.31991(13) -0.2500 0.46850(10) 0.0673(6) Uani 1 2 d S T P . .
 O16 O -1.41809(18) -0.2500 0.25623(13) 0.0932(8) Uani 1 2 d S T P . .
 C2 C -1.23636(19) -0.2500 0.38011(15) 0.0603(7) Uani 1 2 d S T P . .
 C3 C -1.31631(18) -0.2500 0.40408(14) 0.0553(7) Uani 1 2 d S T P . .
 C4 C -1.38073(18) -0.2500 0.36585(14) 0.0567(7) Uani 1 2 d S T P . .
 C7 C -1.1697(2) -0.2500 0.41881(18) 0.0722(8) Uani 1 2 d S T P . .
 H7 H -1.1750 -0.2500 0.4630 0.087 Uiso 1 2 calc RS T P . .
 C8 C -1.2269(2) -0.2500 0.31434(17) 0.0667(8) Uani 1 2 d S T P . .
 C10 C -1.46442(19) -0.2500 0.39115(15) 0.0644(8) Uani 1 2 d S T P . .
 C11 C -1.3673(2) -0.2500 0.29677(16) 0.0697(8) Uani 1 2 d S T P . .
 C18 C -1.3946(2) -0.2500 0.49548(17) 0.0729(9) Uani 1 2 d S T P . .
 H18 H -1.3985 -0.2500 0.5397 0.087 Uiso 1 2 calc RS T P . .
 C21 C -1.51073(15) -0.0699(3) 0.36953(13) 0.0810(7) Uani 1 1 d . . . . .
 H21A H -1.4822 0.0434 0.3818 0.121 Uiso 1 1 calc GR . . . .
 H21B H -1.5619 -0.0693 0.3893 0.121 Uiso 1 1 calc GR . . . .
 H21C H -1.5168 -0.0720 0.3240 0.121 Uiso 1 1 calc GR . . . .
 C23 C -1.0958(2) -0.2500 0.3915(2) 0.0903(12) Uani 1 2 d S T P . .
 C26 C -1.1521(3) -0.2500 0.2871(2) 0.0856(11) Uani 1 2 d S T P . .
 H26 H -1.1464 -0.2500 0.2430 0.103 Uiso 1 2 calc RS T P . .
 C27 C -1.0862(3) -0.2500 0.3262(2) 0.0942(13) Uani 1 2 d S T P . .
 H27 H -1.0358 -0.2500 0.3085 0.113 Uiso 1 2 calc RS T P . .
 C28 C -1.4598(2) -0.2500 0.46245(17) 0.0725(9) Uani 1 2 d S T P . .
 H28 H -1.5072 -0.2500 0.4849 0.087 Uiso 1 2 calc RS T P . .

loop_
  _atom_site_aniso_label
  _atom_site_aniso_U_11
  _atom_site_aniso_U_22
  _atom_site_aniso_U_33
  _atom_site_aniso_U_23
  _atom_site_aniso_U_13
  _atom_site_aniso_U_12
 Cl1 0.1014(9) 0.0913(6) 0.0952(7) 0.000 -0.0226(6) 0.000
 O12 0.0502(13) 0.1031(16) 0.0798(15) 0.000 0.0116(11) 0.000
 O14 0.101(3) 0.123(3) 0.171(3) 0.000 0.081(3) 0.000
 O15 0.0549(16) 0.0763(15) 0.173(3) 0.000 0.0395(19) 0.000
 C1 0.065(2) 0.0559(16) 0.106(3) 0.000 -0.0115(19) 0.000
 C5 0.0516(18) 0.0430(14) 0.113(3) 0.000 0.0090(18) 0.000
 C6 0.0548(18) 0.0531(15) 0.091(2) 0.000 -0.0038(17) 0.000
 C9 0.071(2) 0.0523(15) 0.104(3) 0.000 0.031(2) 0.000
 C13 0.0506(18) 0.0535(14) 0.092(2) 0.000 0.0134(16) 0.000
 C17 0.0490(19) 0.0534(16) 0.146(4) 0.000 0.015(2) 0.000
 C19 0.104(3) 0.078(2) 0.087(3) 0.000 0.034(2) 0.000
 C20 0.071(3) 0.070(2) 0.142(4) 0.000 0.037(3) 0.000
 C24 0.071(3) 0.072(2) 0.150(4) 0.000 -0.027(3) 0.000
 C25 0.051(2) 0.078(2) 0.184(5) 0.000 -0.002(3) 0.000
 C29 0.067(2) 0.126(3) 0.084(3) 0.000 0.001(2) 0.000
 C31 0.092(3) 0.125(3) 0.082(3) 0.000 0.014(2) 0.000
 C32 0.157(4) 0.101(2) 0.119(2) 0.0243(18) 0.043(2) 0.003(2)
 Cl3 0.0577(7) 0.2122(17) 0.1836(16) 0.000 -0.0121(8) 0.000
 O1 0.0759(16) 0.0788(13) 0.0684(14) 0.000 0.0124(12) 0.000
 O4 0.0567(13) 0.0783(13) 0.0670(14) 0.000 0.0036(10) 0.000
 O16 0.0880(19) 0.116(2) 0.0754(16) 0.000 -0.0117(15) 0.000
 C2 0.0572(18) 0.0452(13) 0.078(2) 0.000 0.0113(15) 0.000
 C3 0.0566(18) 0.0458(13) 0.0635(17) 0.000 0.0046(14) 0.000
 C4 0.0572(17) 0.0470(13) 0.0658(18) 0.000 0.0045(14) 0.000
 C7 0.059(2) 0.0662(17) 0.091(2) 0.000 0.0038(18) 0.000
 C8 0.065(2) 0.0499(14) 0.085(2) 0.000 0.0189(18) 0.000
 C10 0.0571(18) 0.0578(15) 0.078(2) 0.000 0.0002(15) 0.000
 C11 0.073(2) 0.0620(16) 0.075(2) 0.000 0.0034(18) 0.000
 C18 0.065(2) 0.085(2) 0.069(2) 0.000 0.0102(17) 0.000
 C21 0.0669(15) 0.0697(13) 0.1063(19) 0.0057(12) 0.0037(13) 0.0087(11)
 C23 0.054(2) 0.084(2) 0.133(4) 0.000 0.008(2) 0.000
 C26 0.085(3) 0.0697(19) 0.102(3) 0.000 0.033(2) 0.000
 C27 0.067(3) 0.083(2) 0.133(4) 0.000 0.034(3) 0.000
 C28 0.0555(19) 0.081(2) 0.081(2) 0.000 0.0101(17) 0.000

_geom_special_details
;
 All esds (except the esd in the dihedral angle between two l.s. planes)
 are estimated using the full covariance matrix.  The cell esds are taken
 into account individually in the estimation of esds in distances, angles
 and torsion angles; correlations between esds in cell parameters are only
 used when they are defined by crystal symmetry.  An approximate (isotropic)
 treatment of cell esds is used for estimating esds involving l.s. planes.
;
loop_
  _geom_bond_atom_site_label_1
  _geom_bond_atom_site_label_2
  _geom_bond_distance
  _geom_bond_site_symmetry_2
  _geom_bond_publ_flag
 Cl1 C1 1.733(4) . ?
 O12 C13 1.346(4) . ?
 O12 C29 1.394(5) . ?
 O14 C20 1.201(5) . ?
 O15 C17 1.373(5) . ?
 O15 C20 1.411(6) . ?
 C1 C6 1.372(5) . ?
 C1 C24 1.382(6) . ?
 C5 C6 1.404(5) . ?
 C5 C13 1.440(5) . ?
 C5 C17 1.373(5) . ?
 C6 H6 0.9300 . ?
 C9 C13 1.351(5) . ?
 C9 C19 1.520(6) . ?
 C9 C20 1.442(6) . ?
 C17 C25 1.406(6) . ?
 C19 C31 1.486(6) . ?
 C19 C32 1.543(3) . ?
 C19 C32 1.543(3) 8 ?
 C24 H24 0.9300 . ?
 C24 C25 1.375(7) . ?
 C25 H25 0.9300 . ?
 C29 H29 0.9300 . ?
 C29 C31 1.301(6) . ?
 C31 H31 0.9300 . ?
 C32 H32A 0.9600 . ?
 C32 H32B 0.9600 . ?
 C32 H32C 0.9600 . ?
 Cl3 C23 1.729(4) . ?
 O1 C8 1.369(4) . ?
 O1 C11 1.382(4) . ?
 O4 C3 1.352(4) . ?
 O4 C18 1.385(4) . ?
 O16 C11 1.208(4) . ?
 C2 C3 1.443(4) . ?
 C2 C7 1.390(5) . ?
 C2 C8 1.388(5) . ?
 C3 C4 1.353(4) . ?
 C4 C10 1.512(4) . ?
 C4 C11 1.466(4) . ?
 C7 H7 0.9300 . ?
 C7 C23 1.375(5) . ?
 C8 C26 1.388(5) . ?
 C10 C21 1.546(3) 8 ?
 C10 C21 1.546(3) . ?
 C10 C28 1.497(5) . ?
 C18 H18 0.9300 . ?
 C18 C28 1.303(5) . ?
 C21 H21A 0.9600 . ?
 C21 H21B 0.9600 . ?
 C21 H21C 0.9600 . ?
 C23 C27 1.380(6) . ?
 C26 H26 0.9300 . ?
 C26 C27 1.383(6) . ?
 C27 H27 0.9300 . ?
 C28 H28 0.9300 . ?

loop_
  _geom_angle_atom_site_label_1
  _geom_angle_atom_site_label_2
  _geom_angle_atom_site_label_3
  _geom_angle
  _geom_angle_site_symmetry_1
  _geom_angle_site_symmetry_3
  _geom_angle_publ_flag
 C13 O12 C29 116.5(3) . . ?
 C17 O15 C20 121.9(3) . . ?
 C6 C1 Cl1 119.5(3) . . ?
 C6 C1 C24 120.9(4) . . ?
 C24 C1 Cl1 119.6(3) . . ?
 C6 C5 C13 123.5(3) . . ?
 C17 C5 C6 118.8(4) . . ?
 C17 C5 C13 117.8(3) . . ?
 C1 C6 C5 120.3(3) . . ?
 C1 C6 H6 119.9 . . ?
 C5 C6 H6 119.9 . . ?
 C13 C9 C19 122.7(3) . . ?
 C13 C9 C20 118.6(4) . . ?
 C20 C9 C19 118.7(4) . . ?
 O12 C13 C5 112.6(3) . . ?
 O12 C13 C9 124.5(3) . . ?
 C9 C13 C5 122.9(3) . . ?
 O15 C17 C5 120.9(4) . . ?
 O15 C17 C25 118.4(4) . . ?
 C5 C17 C25 120.7(4) . . ?
 C9 C19 C32 110.5(3) . 8 ?
 C9 C19 C32 110.5(3) . . ?
 C31 C19 C9 106.9(3) . . ?
 C31 C19 C32 109.0(3) . . ?
 C31 C19 C32 109.0(3) . 8 ?
 C32 C19 C32 110.8(3) . 8 ?
 O14 C20 O15 113.5(4) . . ?
 O14 C20 C9 128.6(5) . . ?
 O15 C20 C9 117.9(4) . . ?
 C1 C24 H24 120.2 . . ?
 C25 C24 C1 119.6(4) . . ?
 C25 C24 H24 120.2 . . ?
 C17 C25 H25 120.1 . . ?
 C24 C25 C17 119.7(4) . . ?
 C24 C25 H25 120.1 . . ?
 O12 C29 H29 118.7 . . ?
 C31 C29 O12 122.6(4) . . ?
 C31 C29 H29 118.7 . . ?
 C19 C31 H31 116.6 . . ?
 C29 C31 C19 126.7(4) . . ?
 C29 C31 H31 116.6 . . ?
 C19 C32 H32A 109.5 . . ?
 C19 C32 H32B 109.5 . . ?
 C19 C32 H32C 109.5 . . ?
 H32A C32 H32B 109.5 . . ?
 H32A C32 H32C 109.5 . . ?
 H32B C32 H32C 109.5 . . ?
 C8 O1 C11 121.8(3) . . ?
 C3 O4 C18 116.7(2) . . ?
 C7 C2 C3 123.9(3) . . ?
 C8 C2 C3 117.0(3) . . ?
 C8 C2 C7 119.1(3) . . ?
 O4 C3 C2 113.0(3) . . ?
 O4 C3 C4 123.8(3) . . ?
 C4 C3 C2 123.3(3) . . ?
 C3 C4 C10 123.1(3) . . ?
 C3 C4 C11 117.4(3) . . ?
 C11 C4 C10 119.4(3) . . ?
 C2 C7 H7 120.2 . . ?
 C23 C7 C2 119.7(4) . . ?
 C23 C7 H7 120.2 . . ?
 O1 C8 C2 121.5(3) . . ?
 O1 C8 C26 117.6(3) . . ?
 C26 C8 C2 120.9(4) . . ?
 C4 C10 C21 111.81(18) . 8 ?
 C4 C10 C21 111.81(18) . . ?
 C21 C10 C21 108.3(3) 8 . ?
 C28 C10 C4 107.6(3) . . ?
 C28 C10 C21 108.60(19) . . ?
 C28 C10 C21 108.60(19) . 8 ?
 O1 C11 C4 119.1(3) . . ?
 O16 C11 O1 115.1(3) . . ?
 O16 C11 C4 125.8(4) . . ?
 O4 C18 H18 118.1 . . ?
 C28 C18 O4 123.8(3) . . ?
 C28 C18 H18 118.1 . . ?
 C10 C21 H21A 109.5 . . ?
 C10 C21 H21B 109.5 . . ?
 C10 C21 H21C 109.5 . . ?
 H21A C21 H21B 109.5 . . ?
 H21A C21 H21C 109.5 . . ?
 H21B C21 H21C 109.5 . . ?
 C7 C23 Cl3 119.1(4) . . ?
 C7 C23 C27 121.3(4) . . ?
 C27 C23 Cl3 119.6(3) . . ?
 C8 C26 H26 120.3 . . ?
 C27 C26 C8 119.4(4) . . ?
 C27 C26 H26 120.3 . . ?
 C23 C27 C26 119.6(4) . . ?
 C23 C27 H27 120.2 . . ?
 C26 C27 H27 120.2 . . ?
 C10 C28 H28 117.5 . . ?
 C18 C28 C10 125.1(3) . . ?
 C18 C28 H28 117.5 . . ?

loop_
  _geom_torsion_atom_site_label_1
  _geom_torsion_atom_site_label_2
  _geom_torsion_atom_site_label_3
  _geom_torsion_atom_site_label_4
  _geom_torsion
  _geom_torsion_site_symmetry_1
  _geom_torsion_site_symmetry_2
  _geom_torsion_site_symmetry_3
  _geom_torsion_site_symmetry_4
  _geom_torsion_publ_flag
 Cl1 C1 C6 C5 180.000(1) . . . . ?
 Cl1 C1 C24 C25 180.000(1) . . . . ?
 O12 C29 C31 C19 0.000(2) . . . . ?
 O15 C17 C25 C24 180.000(1) . . . . ?
 C1 C24 C25 C17 0.000(1) . . . . ?
 C5 C17 C25 C24 0.000(1) . . . . ?
 C6 C1 C24 C25 0.000(1) . . . . ?
 C6 C5 C13 O12 0.000(1) . . . . ?
 C6 C5 C13 C9 180.000(1) . . . . ?
 C6 C5 C17 O15 180.000(1) . . . . ?
 C6 C5 C17 C25 0.000(1) . . . . ?
 C9 C19 C31 C29 0.000(2) . . . . ?
 C13 O12 C29 C31 0.000(2) . . . . ?
 C13 C5 C6 C1 180.000(1) . . . . ?
 C13 C5 C17 O15 0.000(1) . . . . ?
 C13 C5 C17 C25 180.000(1) . . . . ?
 C13 C9 C19 C31 0.000(1) . . . . ?
 C13 C9 C19 C32 118.5(2) . . . 8 ?
 C13 C9 C19 C32 -118.5(2) . . . . ?
 C13 C9 C20 O14 180.000(1) . . . . ?
 C13 C9 C20 O15 0.000(1) . . . . ?
 C17 O15 C20 O14 180.000(1) . . . . ?
 C17 O15 C20 C9 0.000(1) . . . . ?
 C17 C5 C6 C1 0.000(1) . . . . ?
 C17 C5 C13 O12 180.000(1) . . . . ?
 C17 C5 C13 C9 0.000(1) . . . . ?
 C19 C9 C13 O12 0.000(1) . . . . ?
 C19 C9 C13 C5 180.000(1) . . . . ?
 C19 C9 C20 O14 0.000(2) . . . . ?
 C19 C9 C20 O15 180.000(1) . . . . ?
 C20 O15 C17 C5 0.000(1) . . . . ?
 C20 O15 C17 C25 180.000(1) . . . . ?
 C20 C9 C13 O12 180.000(1) . . . . ?
 C20 C9 C13 C5 0.000(1) . . . . ?
 C20 C9 C19 C31 180.000(1) . . . . ?
 C20 C9 C19 C32 -61.5(2) . . . 8 ?
 C20 C9 C19 C32 61.5(2) . . . . ?
 C24 C1 C6 C5 0.000(1) . . . . ?
 C29 O12 C13 C5 180.000(1) . . . . ?
 C29 O12 C13 C9 0.000(1) . . . . ?
 C32 C19 C31 C29 119.4(3) . . . . ?
 C32 C19 C31 C29 -119.4(3) 8 . . . ?
 Cl3 C23 C27 C26 180.000(1) . . . . ?
 O1 C8 C26 C27 180.000(0) . . . . ?
 O4 C3 C4 C10 0.000(1) . . . . ?
 O4 C3 C4 C11 180.000(1) . . . . ?
 O4 C18 C28 C10 0.000(1) . . . . ?
 C2 C3 C4 C10 180.000(0) . . . . ?
 C2 C3 C4 C11 0.000(1) . . . . ?
 C2 C7 C23 Cl3 180.000(0) . . . . ?
 C2 C7 C23 C27 0.000(1) . . . . ?
 C2 C8 C26 C27 0.000(1) . . . . ?
 C3 O4 C18 C28 0.000(1) . . . . ?
 C3 C2 C7 C23 180.000(1) . . . . ?
 C3 C2 C8 O1 0.000(1) . . . . ?
 C3 C2 C8 C26 180.000(0) . . . . ?
 C3 C4 C10 C21 -119.2(2) . . . 8 ?
 C3 C4 C10 C21 119.2(2) . . . . ?
 C3 C4 C10 C28 0.000(1) . . . . ?
 C3 C4 C11 O1 0.000(0) . . . . ?
 C3 C4 C11 O16 180.000(0) . . . . ?
 C4 C10 C28 C18 0.000(1) . . . . ?
 C7 C2 C3 O4 0.000(1) . . . . ?
 C7 C2 C3 C4 180.000(0) . . . . ?
 C7 C2 C8 O1 180.000(0) . . . . ?
 C7 C2 C8 C26 0.000(1) . . . . ?
 C7 C23 C27 C26 0.000(1) . . . . ?
 C8 O1 C11 O16 180.000(0) . . . . ?
 C8 O1 C11 C4 0.000(0) . . . . ?
 C8 C2 C3 O4 180.000(0) . . . . ?
 C8 C2 C3 C4 0.000(1) . . . . ?
 C8 C2 C7 C23 0.000(1) . . . . ?
 C8 C26 C27 C23 0.000(1) . . . . ?
 C10 C4 C11 O1 180.000(0) . . . . ?
 C10 C4 C11 O16 0.000(0) . . . . ?
 C11 O1 C8 C2 0.000(0) . . . . ?
 C11 O1 C8 C26 180.000(0) . . . . ?
 C11 C4 C10 C21 60.8(2) . . . 8 ?
 C11 C4 C10 C21 -60.8(2) . . . . ?
 C11 C4 C10 C28 180.000(0) . . . . ?
 C18 O4 C3 C2 180.000(0) . . . . ?
 C18 O4 C3 C4 0.000(1) . . . . ?
 C21 C10 C28 C18 -121.19(18) . . . . ?
 C21 C10 C28 C18 121.19(18) 8 . . . ?

_shelx_res_file
;
    4_shelxl.res created by SHELXL-2014/7

TITL 4_shelxl P n a 21 R = New: Pnma
CELL 0.71073 16.917 6.9625 20.9672 90 90 90
ZERR 8 0.0008 0.0004 0.0011 0 0 0
LATT 1
SYMM 0.5-X,-Y,0.5+Z
SYMM 0.5+X,0.5-Y,0.5-Z
SYMM -X,0.5+Y,-Z
SFAC C H Cl O
UNIT 112 88 8 24

L.S. 12
PLAN  -9
SIZE 0.12 0.16 0.21
TEMP 25
BOND $H
CONF
fmap 2
acta
REM <olex2.extras>
REM <HklSrc "%.\\4_shelxl.hkl">
REM </olex2.extras>

WGHT    0.097900    0.128200
FVAR       0.12795
CL1   3   -0.692369   -0.250000    0.477635    10.50000    0.10137    0.09132 =
         0.09515    0.00000   -0.02263    0.00000
O12   4   -0.603421   -0.250000    0.715245    10.50000    0.05018    0.10307 =
         0.07980    0.00000    0.01163    0.00000
O14   4   -0.843227   -0.250000    0.833083    10.50000    0.10098    0.12342 =
         0.17064    0.00000    0.08073    0.00000
O15   4   -0.844589   -0.250000    0.728779    10.50000    0.05494    0.07626 =
         0.17307    0.00000    0.03949    0.00000
C1    1   -0.737181   -0.250000    0.551967    10.50000    0.06487    0.05587 =
         0.10556    0.00000   -0.01153    0.00000
C5    1   -0.726381   -0.250000    0.666419    10.50000    0.05163    0.04298 =
         0.11277    0.00000    0.00902    0.00000
C6    1   -0.691130   -0.250000    0.605806    10.50000    0.05481    0.05310 =
         0.09056    0.00000   -0.00378    0.00000
AFIX  43
H6    2   -0.636344   -0.250000    0.602143    10.50000   -1.20000
AFIX   0
C9    1   -0.716714   -0.250000    0.783089    10.50000    0.07051    0.05235 =
         0.10396    0.00000    0.03068    0.00000
C13   1   -0.682045   -0.250000    0.725057    10.50000    0.05062    0.05350 =
         0.09186    0.00000    0.01337    0.00000
C17   1   -0.807402   -0.250000    0.670566    10.50000    0.04897    0.05339 =
         0.14588    0.00000    0.01476    0.00000
C19   1   -0.669699   -0.250000    0.844893    10.50000    0.10411    0.07755 =
         0.08696    0.00000    0.03405    0.00000
C20   1   -0.801846   -0.250000    0.786554    10.50000    0.07073    0.07022 =
         0.14161    0.00000    0.03728    0.00000
C24   1   -0.818709   -0.250000    0.556190    10.50000    0.07143    0.07160 =
         0.14971    0.00000   -0.02712    0.00000
AFIX  43
H24   2   -0.849343   -0.250000    0.519360    10.50000   -1.20000
AFIX   0
C25   1   -0.854268   -0.250000    0.615168    10.50000    0.05080    0.07763 =
         0.18434    0.00000   -0.00175    0.00000
AFIX  43
H25   2   -0.909096   -0.250000    0.618407    10.50000   -1.20000
AFIX   0
C29   1   -0.555777   -0.250000    0.769490    10.50000    0.06692    0.12552 =
         0.08435    0.00000    0.00086    0.00000
AFIX  43
H29   2   -0.501169   -0.250000    0.764380    10.50000   -1.20000
AFIX   0
C31   1   -0.584704   -0.250000    0.826993    10.50000    0.09201    0.12550 =
         0.08212    0.00000    0.01429    0.00000
AFIX  43
H31   2   -0.548443   -0.250000    0.860331    10.50000   -1.20000
AFIX   0
C32   1   -0.687750   -0.432526    0.884048    11.00000    0.15723    0.10114 =
         0.11887    0.02435    0.04333    0.00306
AFIX 137
H32A  2   -0.742657   -0.433804    0.895607    11.00000   -1.50000
H32B  2   -0.655937   -0.433160    0.921962    11.00000   -1.50000
H32C  2   -0.675883   -0.544142    0.858930    11.00000   -1.50000
AFIX   0

CL3   3   -1.013369   -0.250000    0.440342    10.50000    0.05765    0.21225 =
         0.18360    0.00000   -0.01210    0.00000
O1    4   -1.290656   -0.250000    0.274065    10.50000    0.07594    0.07878 =
         0.06843    0.00000    0.01240    0.00000
O4    4   -1.319908   -0.250000    0.468496    10.50000    0.05672    0.07831 =
         0.06695    0.00000    0.00362    0.00000
O16   4   -1.418088   -0.250000    0.256233    10.50000    0.08800    0.11639 =
         0.07535    0.00000   -0.01166    0.00000
C2    1   -1.236356   -0.250000    0.380107    10.50000    0.05717    0.04525 =
         0.07846    0.00000    0.01126    0.00000
C3    1   -1.316311   -0.250000    0.404083    10.50000    0.05662    0.04583 =
         0.06355    0.00000    0.00461    0.00000
C4    1   -1.380726   -0.250000    0.365850    10.50000    0.05723    0.04696 =
         0.06578    0.00000    0.00447    0.00000
C7    1   -1.169658   -0.250000    0.418814    10.50000    0.05928    0.06624 =
         0.09102    0.00000    0.00384    0.00000
AFIX  43
H7    2   -1.174989   -0.250000    0.462960    10.50000   -1.20000
AFIX   0
C8    1   -1.226922   -0.250000    0.314338    10.50000    0.06492    0.04990 =
         0.08525    0.00000    0.01892    0.00000
C10   1   -1.464419   -0.250000    0.391154    10.50000    0.05710    0.05784 =
         0.07817    0.00000    0.00023    0.00000
C11   1   -1.367321   -0.250000    0.296766    10.50000    0.07271    0.06199 =
         0.07451    0.00000    0.00337    0.00000
C18   1   -1.394618   -0.250000    0.495482    10.50000    0.06524    0.08453 =
         0.06896    0.00000    0.01022    0.00000
AFIX  43
H18   2   -1.398452   -0.250000    0.539729    10.50000   -1.20000
AFIX   0
C21   1   -1.510735   -0.069920    0.369530    11.00000    0.06689    0.06972 =
         0.10635    0.00572    0.00369    0.00872
AFIX 137
H21A  2   -1.482233    0.043423    0.381816    11.00000   -1.50000
H21B  2   -1.561898   -0.069348    0.389337    11.00000   -1.50000
H21C  2   -1.516826   -0.072045    0.324014    11.00000   -1.50000
AFIX   0
C23   1   -1.095765   -0.250000    0.391523    10.50000    0.05432    0.08381 =
         0.13268    0.00000    0.00849    0.00000
C26   1   -1.152146   -0.250000    0.287116    10.50000    0.08484    0.06966 =
         0.10220    0.00000    0.03295    0.00000
AFIX  43
H26   2   -1.146402   -0.250000    0.243004    10.50000   -1.20000
AFIX   0
C27   1   -1.086237   -0.250000    0.326153    10.50000    0.06719    0.08267 =
         0.13262    0.00000    0.03356    0.00000
AFIX  43
H27   2   -1.035824   -0.250000    0.308462    10.50000   -1.20000
AFIX   0
C28   1   -1.459841   -0.250000    0.462450    10.50000    0.05549    0.08132 =
         0.08080    0.00000    0.01014    0.00000
AFIX  43
H28   2   -1.507245   -0.250000    0.484912    10.50000   -1.20000
AFIX   0
HKLF 4 1 1 0 0 0 0 1 0 -1 0

REM  4_shelxl P n a 21 R = New: Pnma
REM R1 =  0.0541 for    1681 Fo > 4sig(Fo)  and  0.0871 for all    2756 data
REM    213 parameters refined using      0 restraints

END

WGHT      0.0979      0.1281

REM Highest difference peak  0.274,  deepest hole -0.439,  1-sigma level  0.046
Q1    1  -0.7514 -0.2500  0.4876  10.50000  0.05    0.27
Q2    1  -1.2672 -0.2500  0.1355  10.50000  0.05    0.16
Q3    1  -0.7394 -0.3567  0.9313  11.00000  0.05    0.14
Q4    1  -1.2601 -0.2500  0.1957  10.50000  0.05    0.14
Q5    1  -0.8766 -0.2500  0.9328  10.50000  0.05    0.13
Q6    1  -1.4377 -0.2500  0.1700  10.50000  0.05    0.13
Q7    1  -0.8092 -0.2500  0.9184  10.50000  0.05    0.13
Q8    1  -0.7156 -0.2500  0.8275  10.50000  0.05    0.12
Q9    1  -0.8418 -0.2500  0.8483  10.50000  0.05    0.12
;
_shelx_res_checksum                52349
_shelx_hkl_file
;
   0   0   1    0.19    0.11
   0   0   3    0.30    0.27
   0   0   3    0.03    0.30
   0   0  -3    0.00    0.02
   0   0  -3   -0.03    0.04
   0   0   4 1000.00   58.77
   0   0   5   -0.38    0.85
   0   0  -5   -0.04    0.05
   0   0  -5    0.03    0.07
   0   0  -6  179.31   10.51
   0   0  -6  179.02   10.54
   0   0  -7   -0.04    0.07
   0   0  -7   -0.01    0.11
   1   0   0    0.00    0.00
   1   0   0   -0.01    0.04
  -1   0   0    0.00    0.00
  -1   0  -1    0.04    0.14
  -1   0   1   -0.08    0.10
  -1   0  -1   -0.01    0.02
  -1   0   1    0.05    0.06
   1   0   1   -0.10    0.09
  -1   0   2    0.24    0.18
   1   0  -2    0.30    0.04
  -1   0   2    0.17    0.16
   1   0   2    0.00    0.24
   1   0   3   -0.01    0.05
  -1   0   3    0.17    0.24
   1   0  -3   -0.01    0.03
   1   0   3    0.02    0.34
   1   0   3   -0.40    0.30
  -1   0  -3    0.04    0.05
  -1   0   3    0.05    0.22
   1   0  -3   -0.01    0.02
  -1   0  -3   -0.02    0.03
   1   0  -4    0.06    0.04
  -1   0   4    0.04    0.39
   1   0   4    0.14    0.07
   1   0   4    0.38    0.60
   1   0   4    0.36    0.63
  -1   0   4    0.21    0.57
  -1   0  -4    0.05    0.06
   1   0  -5   -0.01    0.04
   1   0   5   -0.59    1.03
  -1   0  -5   -0.01    0.08
   1   0   5   -0.08    0.07
   1   0  -5   -0.02    0.07
  -1   0  -5    0.01    0.05
  -1   0  -6    0.06    0.09
   1   0  -6    0.22    0.11
   1   0  -6   -0.04    0.07
  -1   0  -6    0.15    0.12
   1   0  -7   -0.02    0.06
  -1   0  -7    0.03    0.07
  -1   0  -7   -0.20    0.11
   1   0  -7   -0.04    0.11
  -1   0  -8    0.08    0.08
   1   0  -8   -0.03    0.07
  -2   0  -1    0.49    0.19
   2   0   1    0.34    0.22
  -2   0  -1    0.46    0.04
  -2   0  -1    0.46    0.05
   2   0   2  267.00   16.48
  -2   0   2  288.23   16.30
  -2   0  -3   14.03    0.85
  -2   0   3   13.26    0.88
   2   0   3   14.02    1.15
   2   0   3   13.00    0.82
  -2   0  -3   13.12    0.80
   2   0  -3   13.91    0.80
  -2   0  -4   94.11    5.22
  -2   0  -4   85.13    5.20
   2   0  -4   89.63    5.20
   2   0   4   89.10    5.79
   2   0  -4   84.35    5.19
   2   0   4   89.19    5.22
   2   0  -5    0.03    0.04
   2   0   5    0.03    0.08
   2   0  -5    0.07    0.07
   2   0   5   -2.76    1.31
  -2   0  -5    0.03    0.06
  -2   0  -5    0.05    0.12
   2   0  -6   17.43    1.08
  -2   0  -6   18.70    1.13
   2   0  -6   18.54    1.11
  -2   0  -6   17.86    1.09
   2   0  -7    0.13    0.10
  -2   0  -7    0.17    0.08
   2   0  -7    0.06    0.06
  -2   0  -7   -0.06    0.12
   2   0  -8    3.31    0.25
  -2   0  -8    3.98    0.26
   3   0   0    0.05    0.15
   3   0   0    0.11    0.03
  -3   0   0    0.02    0.02
  -3   0  -1    0.01    0.03
  -3   0  -1    0.01    0.20
   3   0   1    0.21    0.19
   3   0   1    0.00    0.03
   3   0  -1    0.01    0.07
  -3   0  -1    0.01    0.02
   3   0   2    0.11    0.24
  -3   0  -2    0.01    0.04
  -3   0  -2    0.02    0.26
  -3   0  -2    0.05    0.03
   3   0   3    0.07    0.42
   3   0  -4   -0.05    0.03
  -3   0  -4    0.20    0.05
  -3   0  -4    0.07    0.07
   3   0  -4   -0.01    0.04
   3   0   4    0.25    0.67
   3   0   4   -0.01    0.06
   3   0   5   -0.79    1.54
  -3   0  -5    0.07    0.06
   3   0   5    0.06    0.08
  -3   0  -5    0.15    0.14
   3   0  -5    0.09    0.06
   3   0  -6   -0.06    0.07
  -3   0  -6   -0.01    0.07
   3   0   6   -0.01    0.08
   3   0  -6   -0.01    0.05
  -3   0  -6   -0.01    0.11
   3   0  -7   -0.08    0.09
  -3   0  -7   -0.04    0.07
   3   0  -7    0.01    0.06
  -3   0  -7   -0.06    0.13
  -3   0  -8   -0.20    0.07
   3   0  -8    0.00    0.06
  -4   0   0    1.95    0.12
   4   0   0    1.95    0.13
   4   0   0    1.63    0.27
   4   0   1    1.13    0.31
  -4   0  -1    1.46    0.10
  -4   0  -1    1.53    0.43
  -4   0  -1    1.38    0.11
   4   0   1    1.58    0.11
   4   0  -1    1.70    0.21
   4   0  -1    1.49    0.09
   4   0   2   30.44    1.93
  -4   0  -2   30.68    2.24
  -4   0  -2   34.84    1.91
   4   0   2   30.73    2.23
  -4   0  -2   34.06    1.92
  -4   0  -3    0.27    0.06
  -4   0  -3    0.41    0.05
   4   0   3    0.78    0.42
   4   0   3    0.37    0.07
   4   0  -4    2.81    0.19
  -4   0  -4    3.10    0.23
   4   0   4    3.01    0.96
  -4   0  -4    2.83    0.19
   4   0   4    2.91    0.23
  -4   0  -5    1.05    0.11
   4   0   5    1.19    0.17
  -4   0  -5    0.89    0.14
   4   0  -5    0.97    0.11
  -4   0  -6   -0.03    0.07
   4   0  -6    0.11    0.07
   4   0   6    0.14    0.10
  -4   0  -6    0.00    0.12
   4   0  -6    0.10    0.05
   4   0  -7    0.51    0.10
   4   0  -7    0.35    0.07
  -4   0  -7    0.38    0.17
  -4   0  -7    0.29    0.09
   4   0  -8    0.01    0.06
  -4   0  -8   -0.01    0.08
   5   0   0    0.00    0.04
   5   0   0   -0.31    0.21
  -5   0  -1    0.01    0.02
  -5   0  -1   -0.03    0.03
  -5   0  -1    0.10    0.28
   5   0   1   -0.03    0.30
   5   0   1   -0.01    0.04
   5   0  -1   -0.06    0.14
  -5   0  -2   -0.07    0.34
  -5   0  -2    0.01    0.04
  -5   0  -2    0.03    0.03
   5   0   2    0.21    0.32
  -5   0  -3    0.01    0.04
   5   0   3   -0.05    0.05
  -5   0  -3    0.00    0.06
   5   0   3   -0.07    0.42
   5   0   4   -0.15    0.96
  -5   0  -4    0.03    0.08
   5   0   4    0.02    0.06
   5   0   4    0.01    0.94
  -5   0  -5    0.05    0.06
   5   0  -5    0.01    0.05
   5   0   5   -0.04    0.09
  -5   0  -5   -0.04    0.10
   5   0  -5   -0.01    0.05
   5   0  -6    0.01    0.06
   5   0   6   -0.12    0.10
   5   0  -6    0.09    0.05
  -5   0  -6   -0.04    0.12
  -5   0  -7    0.06    0.16
  -5   0  -7   -0.05    0.07
   5   0  -7    0.01    0.05
   5   0  -7    0.05    0.08
  -5   0  -8   -0.03    0.08
   5   0  -8    0.02    0.09
   6   0   0  285.54   16.96
  -6   0  -1  112.01    6.30
   6   0  -1   97.66    6.05
  -6   0  -1  102.65    5.88
   6   0   1  102.18    6.21
   6   0  -1   90.59    5.89
   6   0   2   30.07    1.69
  -6   0  -2   29.94    1.70
   6   0   2   27.78    1.71
  -6   0  -2   24.56    1.70
   6   0   2   29.34    2.15
   6   0  -2   29.74    1.67
  -6   0  -3    8.65    0.52
   6   0   3   10.03    1.25
   6   0   3    8.55    0.52
   6   0   3    8.13    0.55
  -6   0  -3    8.53    0.54
  -6   0  -4   13.09    0.78
  -6   0  -4   13.15    0.81
   6   0   4    9.91    1.48
   6   0   4   12.95    0.82
  -6   0  -5    7.59    0.50
   6   0  -5    7.96    0.49
   6   0   5    8.85    0.55
  -6   0  -5    8.29    0.55
   6   0  -5    7.54    0.48
   6   0  -6    3.59    0.26
  -6   0  -6    4.07    0.28
   6   0  -6    3.55    0.25
  -6   0  -6    4.64    0.38
   6   0   6    4.65    0.33
  -6   0  -7    0.54    0.19
   6   0  -7    0.64    0.08
   6   0   7    0.76    0.13
  -6   0  -7    1.09    0.12
  -6   0  -8   -0.07    0.08
   7   0   0    0.33    0.25
   7   0  -1   -0.01    0.03
   7   0   1    0.08    0.32
   7   0   1    0.07    0.07
  -7   0  -1   -0.03    0.35
   7   0  -1   -0.05    0.04
  -7   0  -1    0.01    0.04
   7   0   1   -0.01    0.05
  -7   0  -1   -0.01    0.03
   7   0   2    0.06    0.09
  -7   0  -2    0.11    0.06
   7   0   2    0.15    0.05
   7   0  -2    0.04    0.18
   7   0  -2    0.05    0.02
   7   0   2   -0.16    0.41
  -7   0  -3    0.04    0.07
   7   0   3    0.03    0.05
   7   0   3    0.27    0.62
   7   0   3   -0.03    0.06
  -7   0  -3    0.03    0.04
   7   0   4    1.33    1.44
   7   0   5    0.06    0.13
  -7   0  -5    0.01    0.11
  -7   0  -5    0.10    0.07
   7   0   6    0.04    0.11
  -7   0  -6   -0.02    0.07
   7   0  -6   -0.09    0.05
  -7   0  -6    0.25    0.18
  -7   0  -7   -0.18    0.22
  -7   0  -7   -0.10    0.07
   7   0   7   -0.07    0.12
  -7   0  -8    0.07    0.11
   8   0   0   39.41    2.58
   8   0   0   36.39    2.21
   8   0   1   41.61    2.74
   8   0  -1   49.89    2.97
   8   0   1   45.91    3.15
   8   0  -1   45.77    2.70
  -8   0  -1   46.70    2.70
   8   0   1   46.94    2.71
   8   0   2   39.19    2.10
   8   0  -2   29.31    2.05
   8   0  -2   34.92    2.04
   8   0   2   32.33    2.63
  -8   0  -2   35.24    2.06
   8   0   2   36.06    2.05
  -8   0  -2   35.30    2.05
   8   0   3   38.53    2.28
   8   0   3   35.89    3.08
  -8   0  -3   41.43    2.28
  -8   0  -3   39.01    2.30
   8   0  -3   35.13    2.27
   8   0   3   40.10    2.32
   8   0   4    9.16    1.72
  -8   0  -4   11.05    0.70
  -8   0  -4   11.50    0.74
   8   0   4   12.37    0.76
  -8   0  -5    8.12    0.50
  -8   0  -5    6.85    0.56
   8   0   5    8.91    0.57
  -8   0  -6    1.78    0.16
   8   0  -6    1.31    0.14
  -8   0  -6    2.24    0.27
   8   0   7    1.99    0.25
  -8   0  -7    2.69    0.32
  -8   0  -8    0.40    0.13
   9   0   0    0.54    0.51
  -9   0  -1    0.03    0.06
   9   0   1    0.00    0.06
   9   0  -1    0.63    0.41
   9   0   1   -0.79    0.61
   9   0  -1   -0.14    0.05
   9   0   1    0.06    0.06
   9   0   2    1.15    0.87
   9   0  -2   -0.01    0.04
   9   0   2    0.03    0.08
  -9   0  -2    0.05    0.06
   9   0   2    0.07    0.06
  -9   0  -2    0.03    0.04
   9   0  -2    0.07    0.05
   9   0  -2   -0.45    0.31
   9   0  -2    0.44    0.43
   9   0  -3   -0.03    0.04
  -9   0  -3    0.21    0.05
   9   0   3    0.05    0.06
  -9   0  -3    0.30    0.09
   9   0   3   -0.04    0.10
   9   0  -3    0.03    0.04
   9   0   3   -0.90    0.96
  -9   0  -4   -0.04    0.10
   9   0  -4    0.00    0.03
  -9   0  -4   -0.04    0.05
   9   0   4    0.02    0.10
   9   0  -4    0.02    0.03
  -9   0  -5    0.02    0.06
   9   0   5   -0.15    0.10
  -9   0  -5   -0.08    0.13
   9   0   6   -0.03    0.12
  -9   0  -6    0.05    0.17
  -9   0  -6    0.04    0.07
  -9   0  -7    0.06    0.08
   9   0   7   -0.05    0.12
  10   0   0   64.46    4.27
  10   0   0   68.14    3.80
  10   0   0   61.11    3.83
  10   0   1    5.60    1.06
  10   0   1    6.05    0.37
  10   0  -1    5.90    0.36
 -10   0  -1    5.69    0.37
  10   0   1    5.53    0.40
  10   0  -1    5.97    0.85
  10   0  -2   14.69    1.22
  10   0   2   16.19    0.97
  10   0   2   12.36    1.69
  10   0  -2   15.87    0.91
 -10   0  -2   15.49    0.93
 -10   0  -2   14.43    0.93
  10   0  -3    0.22    0.06
  10   0   3    1.63    1.41
  10   0   3    0.15    0.07
  10   0   3    0.35    0.18
 -10   0  -3    0.36    0.11
 -10   0  -3    0.14    0.06
 -10   0  -4    5.59    0.37
  10   0  -4    5.82    0.35
 -10   0  -5    0.03    0.14
 -10   0  -5    0.13    0.07
  10   0   5    0.24    0.15
  10   0   6    2.06    0.26
 -10   0  -6    1.62    0.16
 -10   0  -6    1.61    0.25
 -10   0  -7    0.03    0.08
  10   0   7   -0.11    0.12
  11   0   0   -0.46    0.78
  11   0   0   -0.70    0.77
  11   0   0   -0.09    0.06
  11   0   0    0.01    0.11
  11   0   1   -0.02    0.06
  11   0  -1    0.08    0.06
  11   0   1    0.32    0.79
  11   0   1   -0.02    0.10
  11   0  -1   -0.59    0.76
  11   0  -2    0.90    0.73
  11   0   3   -0.47    2.30
  11   0  -3    0.04    0.06
 -11   0  -3   -0.08    0.09
  11   0   3    1.31    1.77
 -11   0  -3    0.00    0.06
  11   0   3   -0.06    0.12
  11   0   3   -0.01    0.07
 -11   0  -4    0.01    0.06
  11   0  -4    0.05    0.05
  11   0   4   -0.10    0.10
 -11   0  -4    0.05    0.11
 -11   0  -5   -0.12    0.07
  11   0   5    0.15    0.12
 -11   0  -5   -0.07    0.15
 -11   0  -6   -0.07    0.08
  11   0   6   -0.09    0.13
  11   0   7   -0.02    0.12
 -11   0  -7   -0.17    0.10
  12   0   0   11.93    1.60
  12   0   0   11.57    0.78
  12   0   0   12.36    0.73
  12   0   1    3.89    0.32
  12   0   1    3.67    0.26
  12   0  -1    1.90    1.19
  12   0   1    2.10    1.47
  12   0  -1    3.92    0.26
  12   0  -2    1.69    0.14
  12   0   2    1.27    0.21
  12   0   3    0.39    0.09
 -12   0  -3    0.09    0.10
  12   0  -3    0.44    0.07
 -12   0  -3    0.33    0.15
  12   0   4    0.39    0.15
  12   0  -4    0.44    0.07
 -12   0  -4    0.21    0.08
 -12   0  -4    0.62    0.18
  12   0   5    0.10    0.14
 -12   0  -5   -0.02    0.08
  12   0  -5    0.11    0.05
 -12   0  -5    0.07    0.22
 -12   0  -6   -0.09    0.10
  12   0   6    0.20    0.13
  12   0   7    0.39    0.17
  13   0   0    0.07    0.08
  13   0   0   -0.06    0.14
  13   0   1    0.15    0.08
  13   0   1    0.08    0.12
  13   0  -1   -0.03    0.08
  13   0  -2   -0.02    0.08
  13   0   2    0.03    0.13
  13   0  -3    0.01    0.07
  13   0   3    0.01    0.09
  13   0   3    0.11    0.12
  13   0  -4    0.00    0.06
  13   0   4    0.08    0.13
  13   0   5   -0.14    0.13
  13   0  -5    0.04    0.05
  13   0   6    0.06    0.13
  14   0   0    3.51    0.26
  14   0   0    3.42    0.35
  14   0   1   16.24    1.07
  14   0  -1   17.27    1.02
  14   0   2    4.45    0.33
  14   0  -2    5.08    0.32
  14   0   2    4.55    0.40
  14   0  -3    5.63    0.37
  14   0   3    4.30    0.34
  14   0   3    5.43    0.43
  14   0   4    1.82    0.27
  14   0   5    3.25    0.35
  14   0   6    0.19    0.13
  15   0   0   -0.10    0.08
  15   0   0   -0.01    0.18
  15   0   1    0.15    0.15
  15   0  -1   -0.04    0.08
  15   0   2    0.06    0.10
  15   0  -2   -0.06    0.07
  15   0   2   -0.06    0.14
  15   0   3    0.08    0.11
  15   0  -3    0.00    0.07
  15   0   3   -0.20    0.14
  15   0   4    0.02    0.17
  15   0  -5    0.02    0.06
  15   0   5   -0.05    0.11
  15   0   6    0.13    0.12
  16   0   1    0.04    0.15
  16   0  -1    0.07    0.09
  16   0  -2    0.07    0.08
  16   0   2   -0.04    0.15
  16   0   2    0.10    0.09
  16   0   3    0.62    0.34
  16   0   3    0.43    0.13
  16   0   4    0.11    0.14
  16   0  -4    0.17    0.10
  16   0   5    0.07    0.14
  16   0  -5    0.16    0.12
  17   0   1   -0.07    0.09
  17   0   1   -0.02    0.23
  17   0   2   -0.05    0.09
  17   0   2    0.07    0.12
  17   0   3   -0.16    0.15
  17   0  -3    0.03    0.07
  17   0   4    0.04    0.14
  17   0  -4    0.06    0.06
  17   0   5   -0.02    0.16
  18   0   0    0.18    0.09
  18   0   1    4.67    0.46
  18   0   1    3.46    0.28
  18   0  -1    3.48    0.27
  18   0   2    0.09    0.14
  18   0   2    0.30    0.18
  18   0  -2    0.18    0.09
  18   0   3    0.62    0.19
  18   0  -3    0.44    0.09
  18   0   4    0.05    0.13
  19   0   0    0.10    0.09
  19   0   1    0.03    0.09
  19   0  -1   -0.02    0.09
  19   0   2    0.25    0.19
  19   0  -2   -0.06    0.07
  19   0   2    0.07    0.12
  19   0  -3    0.00    0.09
  20   0   0    0.05    0.09
  20   0  -1    0.42    0.09
  20   0   1    0.38    0.15
  20   0  -2    0.10    0.09
  20   0   2    0.18    0.18
  21   0   0    0.03    0.10
  21   0  -1   -0.04    0.09
   0  -1  -1    6.36    0.38
   0   1  -1    6.03    0.46
   0   1  -1    6.38    0.38
   0   1   1    7.10    0.48
   0  -1   1    6.59    0.45
   0  -1   2    0.14    0.21
   0   1   2    0.40    0.29
   0   1  -2    0.33    0.26
   0   1   2    0.41    0.27
   0   1   3    3.73    0.25
   0  -1  -3    3.57    0.23
   0  -1  -3    3.65    0.24
   0   1   3    4.51    0.57
   0   1   3    3.76    0.51
   0   1  -3    3.68    0.22
   0  -1   3    3.64    0.47
   0   1  -3    3.74    0.24
   0  -1  -5    0.09    0.08
   0  -1   5    0.35    0.89
   0   1   5    1.64    0.96
   0  -1  -7    0.00    0.11
   0   1  -7    0.11    0.07
   0   1  -7   -0.02    0.10
   0  -1  -7    0.04    0.07
   0  -1  -8    0.14    0.08
   0   1  -8    0.06    0.07
   1   1   0    7.64    0.47
  -1  -1   0    8.01    0.52
  -1   1   0    7.78    0.46
   1  -1   0    7.98    0.46
  -1  -1   0    7.85    0.47
   1  -1   0    8.27    0.51
   1  -1   1   24.75    1.50
  -1  -1  -1   21.99    1.40
  -1  -1  -1   22.74    1.39
  -1   1   1   24.67    1.45
   1   1  -1   23.32    1.43
  -1   1  -1   23.02    1.40
   1   1   1   24.38    1.52
   1  -1  -1   23.43    1.45
  -1  -1   1   24.20    1.42
  -1   1  -1   26.33    1.52
  -1   1   2    0.47    0.19
   1  -1   2    0.57    0.23
   1   1  -2    0.51    0.04
  -1   1   2    0.58    0.22
  -1  -1  -2    0.40    0.05
  -1  -1  -2    0.53    0.07
  -1  -1   2    0.43    0.15
  -1   1  -2    0.21    0.26
   1   1   2    0.61    0.28
   1   1   2    0.31    0.29
  -1   1  -2    0.36    0.04
  -1   1  -2    0.60    0.07
   1  -1  -2    0.49    0.05
  -1  -1  -3    0.05    0.05
   1   1  -3    0.03    0.02
   1   1  -3    0.07    0.04
  -1  -1  -3    0.02    0.03
   1  -1   3    0.04    0.05
   1  -1   3   -0.48    0.26
  -1   1   3    0.22    0.25
  -1   1   3    0.36    0.29
  -1   1  -3    0.08    0.03
   1  -1  -3    0.05    0.04
  -1  -1   3   -0.15    0.23
   1   1   3   -0.08    0.31
   1   1   3   -0.50    0.28
  -1  -1   3    0.09    0.19
  -1   1  -3    0.02    0.05
   1   1   3    0.07    0.05
   1  -1  -3    0.05    0.02
   1   1  -4    2.02    0.14
   1  -1   4    0.92    0.56
   1  -1   4    1.36    0.56
  -1  -1  -4    2.52    0.20
   1  -1   4    1.97    0.17
  -1   1   4    1.40    0.49
  -1  -1  -4    1.82    0.15
   1   1   4    1.23    0.61
   1   1   4    2.01    0.18
   1  -1  -4    2.02    0.18
  -1   1  -4    2.26    0.15
  -1  -1   4    1.30    0.40
  -1  -1   4    1.22    0.48
   1  -1  -4    1.86    0.14
   1   1   4    2.32    0.61
   1   1  -5    0.47    0.09
  -1   1   5   -0.91    1.24
   1  -1   5    0.36    0.14
  -1  -1  -5    0.52    0.07
   1  -1   5    1.71    1.09
  -1  -1  -5    0.38    0.11
   1   1  -5    0.40    0.06
   1   1   5    0.67    0.10
   1  -1  -5    0.41    0.07
   1  -1  -5    0.57    0.10
  -1   1  -5    0.62    0.10
   1   1   5    1.31    1.73
  -1   1  -5    0.42    0.07
  -1  -1  -6    1.74    0.17
  -1  -1  -6    1.78    0.24
   1   1  -6    1.79    0.21
   1   1  -6    1.82    0.16
   1  -1  -6    1.95    0.22
  -1   1  -6    1.98    0.23
   1  -1  -6    1.48    0.16
  -1   1  -6    1.93    0.16
  -1  -1  -7    0.03    0.11
  -1  -1  -7    0.00    0.07
   1   1  -7   -0.01    0.06
   1   1  -7    0.03    0.10
   1  -1  -7    0.08    0.10
   1  -1  -7    0.06    0.07
  -1   1  -7    0.08    0.12
  -1   1  -7    0.04    0.07
   1   1  -8    0.00    0.06
  -1  -1  -8    0.06    0.08
   1  -1  -8    0.11    0.08
  -1   1  -8    0.15    0.08
   2   1   0   39.05    2.44
   2   1   0   42.04    2.52
   2  -1   0   43.81    2.52
   2   1   0   41.82    2.53
   2  -1   1  115.48    7.66
   2   1  -1  121.33    7.54
  -2   1   1  129.43    7.56
   2  -1  -1  139.46    7.58
  -2   1  -1  139.18    7.70
   2   1   1  126.63    7.69
  -2  -1  -2    3.59    0.23
   2  -1   2    3.69    0.49
  -2  -1  -2    3.65    0.22
  -2   1   2    3.30    0.33
  -2   1   2    3.55    0.31
  -2  -1   2    3.99    0.25
   2   1   2    3.60    0.54
  -2   1  -2    3.53    0.23
  -2   1  -2    3.61    0.22
  -2  -1   2    3.57    0.24
  -2   1  -2    3.27    0.51
  -2  -1  -3    2.18    0.18
   2  -1   3    1.72    0.15
   2  -1   3    2.21    0.48
  -2   1   3    0.94    0.24
  -2  -1  -3    1.79    0.12
   2   1  -3    1.78    0.12
  -2   1   3    1.62    0.28
   2   1   3    1.32    0.50
   2  -1  -3    1.85    0.12
   2   1   3    1.56    0.15
   2   1   3    1.69    0.47
  -2   1  -3    1.70    0.12
  -2  -1   3    1.36    0.20
  -2   1  -3    1.78    0.16
   2  -1   4    2.48    0.20
  -2   1   4    2.18    0.37
   2   1  -4    2.60    0.18
   2  -1   4    1.14    0.64
   2   1  -4    2.18    0.15
   2   1   4    2.30    0.20
   2  -1  -4    2.23    0.15
   2  -1  -4    2.29    0.18
  -2   1  -4    2.35    0.17
  -2   1  -4    2.97    0.21
   2   1  -5    7.81    0.47
  -2  -1  -5    7.14    0.46
   2  -1   5    4.61    1.40
   2  -1   5    8.57    0.49
   2   1  -5    7.21    0.45
  -2  -1  -5    6.60    0.57
  -2   1  -5    7.53    0.46
   2   1   5    8.18    0.49
   2   1   5    5.96    1.49
   2  -1  -5    6.85    0.46
   2  -1  -5    7.22    0.48
   2   1  -6    0.46    0.10
  -2  -1  -6    0.62    0.10
  -2  -1  -6    0.59    0.14
   2   1  -6    0.56    0.08
   2  -1  -6    0.56    0.08
  -2   1  -6    0.66    0.13
  -2   1  -6    0.50    0.09
   2  -1  -6    0.62    0.12
   2   1  -7    0.28    0.07
   2   1  -7    0.48    0.11
  -2  -1  -7    0.46    0.10
  -2  -1  -7    0.45    0.15
  -2   1  -7    0.54    0.09
   2  -1  -7    0.52    0.09
  -2   1  -7    0.52    0.14
   2  -1  -7    0.58    0.12
  -2  -1  -8    0.13    0.08
   2   1  -8    0.03    0.06
  -2   1  -8    0.09    0.07
   2  -1  -8    0.00    0.07
   3  -1   0    9.18    0.54
  -3   1   0    9.26    0.54
   3  -1   0    9.50    0.67
   3   1   0    9.24    0.54
  -3  -1   0    8.66    0.54
   3   1   0    9.46    0.70
  -3   1   1  161.50    9.10
   3  -1   1  154.93    9.21
   3   1  -1  146.02    9.07
   3   1  -1  148.09    9.08
   3  -1  -1  153.41    9.08
  -3   1  -1  152.10    9.24
   3   1   1  164.14    9.25
  -3   1   2  147.19    8.29
   3  -1   2  143.01    8.52
  -3   1  -2  121.95    8.52
   3   1   2  151.94    8.57
  -3  -1  -3   66.87    3.98
   3  -1   3   67.56    4.31
  -3  -1  -3   65.58    3.97
  -3   1  -3   68.49    3.98
   3   1   3   68.99    4.34
  -3   1  -3   68.58    3.97
   3  -1   4   11.96    1.34
   3  -1   4   13.40    0.78
  -3  -1  -4   12.07    0.74
   3   1  -4   12.67    0.74
  -3  -1  -4   12.99    0.77
   3  -1  -4   11.92    0.74
  -3   1  -4   11.99    0.74
   3  -1  -4   11.79    0.73
   3   1   4   13.15    1.39
  -3   1  -4   12.37    0.76
   3   1   4   11.33    1.42
  -3  -1  -5    5.48    0.38
   3  -1   5    6.74    0.41
   3  -1   5    4.57    2.31
   3   1  -5    6.08    0.38
  -3  -1  -5    5.44    0.46
   3   1   5    4.70    1.74
  -3   1  -5    6.41    0.46
  -3   1  -5    5.92    0.38
   3  -1  -5    5.91    0.37
   3  -1  -5    5.71    0.39
   3   1   5    6.31    0.42
   3   1  -6    0.08    0.05
  -3  -1  -6    0.16    0.12
   3   1  -6    0.13    0.07
  -3  -1  -6    0.12    0.07
   3  -1   6    0.10    0.09
  -3   1  -6    0.05    0.07
   3   1   6    0.09    0.10
   3  -1  -6    0.02    0.06
   3  -1  -6    0.15    0.08
  -3   1  -6    0.10    0.11
  -3  -1  -7    0.79    0.17
   3   1  -7    1.01    0.13
  -3  -1  -7    0.79    0.11
   3   1  -7    0.86    0.09
  -3   1  -7    1.04    0.18
  -3   1  -7    1.06    0.12
   3  -1  -7    0.77    0.12
   3  -1  -7    0.83    0.10
  -3  -1  -8    0.20    0.09
   3   1  -8    0.21    0.06
  -3   1  -8    0.15    0.08
   3  -1  -8    0.13    0.07
  -4   1   0   10.17    0.61
   4   1   0   10.64    0.82
   4  -1   0   11.37    0.80
   4  -1   0   10.11    0.61
  -4  -1   0   10.18    0.61
   4   1   0   10.32    0.61
   4   1  -1   24.66    1.46
  -4  -1  -1   23.85    1.36
   4  -1   1   22.61    1.59
  -4  -1  -1   22.74    1.36
   4  -1   1   23.28    1.36
   4   1  -1   24.10    1.46
  -4   1   1   21.27    1.61
   4   1  -1   20.77    1.35
   4  -1  -1   24.51    1.44
  -4   1  -1   22.31    1.36
  -4   1  -1   23.66    1.36
   4   1   1   21.50    1.62
   4   1   1   21.78    1.36
   4  -1  -1   23.56    1.35
  -4   1  -1   25.65    1.64
   4  -1   2   54.56    3.39
   4  -1   2   46.94    3.09
   4  -1   2   53.17    3.08
  -4  -1  -2   54.42    3.08
  -4  -1  -2   51.66    3.09
   4   1   2   49.09    3.08
  -4   1  -2   56.63    3.08
  -4   1  -2   52.67    3.09
   4   1   2   49.00    3.10
   4   1   2   53.47    3.42
  -4   1  -2   58.21    3.46
  -4  -1  -3    0.08    0.06
   4  -1   3    0.55    0.50
  -4  -1  -3    0.14    0.04
   4  -1   3    0.08    0.06
  -4   1  -3    0.09    0.03
   4   1   3    0.12    0.52
   4   1   3    0.12    0.07
  -4   1  -3    0.12    0.05
   4   1   3   -0.16    0.50
  -4  -1  -4    4.59    0.30
   4   1  -4    4.71    0.29
   4  -1   4    4.69    0.83
  -4  -1  -4    4.75    0.34
   4  -1   4    4.55    0.34
  -4   1  -4    4.85    0.30
  -4   1  -4    4.89    0.33
   4  -1  -4    5.11    0.30
   4   1   4    5.30    1.08
   4   1   4    4.73    0.34
  -4  -1  -5    0.34    0.08
   4   1  -5    0.65    0.09
  -4  -1  -5    0.44    0.12
   4  -1   5    0.48    0.11
   4   1  -5    0.51    0.07
   4  -1  -5    0.55    0.08
   4   1   5    0.66    0.13
  -4   1  -5    0.52    0.11
  -4   1  -5    0.43    0.08
   4  -1   6    0.03    0.09
   4   1  -6   -0.05    0.06
  -4  -1  -6    0.08    0.12
  -4  -1  -6   -0.12    0.06
   4   1  -6   -0.01    0.05
   4   1   6   -0.01    0.09
   4  -1  -6    0.07    0.08
  -4   1  -6    0.00    0.06
   4  -1  -6    0.00    0.05
  -4   1  -6    0.15    0.12
  -4  -1  -7   -0.11    0.08
  -4  -1  -7   -0.22    0.14
   4   1  -7    0.05    0.05
   4   1  -7    0.11    0.08
  -4   1  -7   -0.02    0.14
  -4   1  -7    0.13    0.07
   4  -1  -7    0.05    0.09
   4  -1  -7   -0.05    0.06
  -4  -1  -8    0.04    0.07
   4   1  -8    0.00    0.05
  -4   1  -8   -0.02    0.07
   4  -1  -8    0.05    0.06
   5  -1   0   11.99    0.73
  -5   1   0   12.31    0.73
   5   1   0   11.84    0.73
   5  -1   0   12.96    0.94
   5   1   0   13.27    0.95
   5   1  -1    6.60    0.53
   5  -1   1    5.65    0.67
   5  -1   1    5.97    0.37
   5   1  -1    6.43    0.54
  -5  -1  -1    6.16    0.38
  -5  -1  -1    6.20    0.37
   5  -1  -1    5.93    0.37
   5   1   1    6.17    0.38
  -5   1  -1    5.39    0.65
  -5   1  -1    6.66    0.38
   5  -1  -1    5.79    0.37
   5   1   1    6.47    0.75
  -5   1  -1    6.50    0.37
   5  -1  -1    6.56    0.51
  -5  -1  -2    8.19    0.48
   5  -1   2    7.52    0.53
  -5  -1  -2    8.16    0.50
   5  -1   2    8.47    0.90
  -5   1  -2    7.60    0.49
  -5   1  -2    8.04    1.01
   5   1   2    8.15    0.48
  -5   1  -2    8.30    0.48
   5   1   2    8.44    0.96
   5  -1   3    6.53    0.95
   5  -1   3    6.75    0.44
  -5  -1  -3    6.74    0.43
  -5  -1  -3    6.41    0.41
   5   1   3    7.01    1.02
   5   1   3    7.24    0.90
  -5   1  -3    6.79    0.41
  -5   1  -3    6.81    0.43
   5   1   3    6.32    0.44
   5  -1   4    4.76    0.93
   5  -1   4    4.89    0.36
  -5  -1  -4    5.34    0.36
   5  -1  -4    5.68    0.32
   5   1   4    6.56    1.25
   5   1   4    5.28    0.37
  -5   1  -4    5.13    0.36
   5   1   4    4.82    1.14
  -5   1  -4    4.10    0.35
  -5  -1  -5    0.03    0.10
   5   1  -5    0.00    0.04
   5   1  -5   -0.02    0.03
   5  -1   5   -0.02    0.09
  -5  -1  -5   -0.08    0.05
   5   1   5   -0.04    0.09
   5  -1  -5    0.00    0.05
  -5   1  -5    0.17    0.10
  -5   1  -5    0.00    0.06
   5  -1   6    1.85    0.20
   5   1  -6    1.83    0.14
   5   1  -6    1.58    0.13
  -5   1  -6    1.80    0.24
   5  -1  -6    1.37    0.13
   5  -1  -6    1.52    0.16
   5   1   6    1.91    0.21
   5   1  -7    0.04    0.05
  -5  -1  -7   -0.01    0.15
   5   1  -7    0.00    0.07
  -5  -1  -7    0.01    0.08
  -5   1  -7    0.06    0.07
   5  -1  -7    0.01    0.06
   5  -1  -7   -0.01    0.08
  -5   1  -7   -0.11    0.15
  -5  -1  -8    0.10    0.08
  -5   1  -8    0.11    0.08
   6   1   0   21.83    1.60
   6  -1   0   23.69    1.60
   6  -1   0   22.97    1.36
   6   1   0   23.39    1.36
   6  -1   1   14.84    1.25
   6   1  -1   16.65    0.97
   6   1  -1   16.71    1.17
  -6   1   1   18.07    1.22
   6   1  -1   14.38    0.98
  -6  -1  -1   17.24    0.98
   6  -1   1   16.78    0.98
  -6  -1  -1   16.01    0.99
  -6   1  -1   17.41    0.98
   6  -1  -1   17.29    1.15
   6   1   1   15.55    1.35
  -6   1  -1   18.90    1.61
  -6   1  -1   16.76    0.98
   6  -1  -1   16.34    0.98
   6   1   1   16.77    0.98
   6  -1   2   10.41    1.01
  -6  -1  -2    8.69    0.63
   6  -1   2    9.96    0.65
  -6  -1  -2   10.71    0.63
   6   1  -2    9.64    0.61
   6  -1  -2   11.29    0.69
  -6   1  -2    9.00    1.08
  -6   1  -2   10.81    0.62
   6   1   2   10.96    0.62
  -6   1  -2   10.96    0.63
   6   1   2   10.05    0.65
   6   1   2   10.99    1.07
  -6  -1  -3   13.60    0.76
   6  -1   3   13.58    1.33
   6  -1   3   12.01    0.79
  -6  -1  -3   12.98    0.78
   6   1   3   11.51    0.75
   6   1   3   12.63    1.30
  -6   1  -3   12.96    0.77
   6   1   3   10.44    1.29
  -6   1  -3   12.31    0.75
   6   1   3   13.15    0.80
   6  -1   4    3.93    0.30
   6  -1   4    2.55    1.08
  -6  -1  -4    3.59    0.29
  -6  -1  -4    3.96    0.25
   6   1   4    2.42    1.34
  -6   1  -4    3.63    0.25
   6   1   4    3.87    0.30
   6   1   4    2.52    1.27
  -6   1  -4    3.98    0.29
   6   1  -5    1.50    0.11
  -6  -1  -5    1.62    0.14
   6  -1   5    1.53    0.20
   6   1  -5    1.37    0.10
  -6  -1  -5    1.54    0.22
  -6   1  -5    1.38    0.13
  -6   1  -5    1.94    0.23
   6   1   5    1.63    0.21
   6   1  -6    0.48    0.07
   6  -1   6    0.56    0.14
  -6  -1  -6    0.53    0.17
  -6  -1  -6    0.39    0.09
   6   1  -6    0.28    0.06
  -6   1  -6    0.45    0.10
   6  -1  -6    0.48    0.07
   6   1   6    0.87    0.17
   6  -1  -6    0.37    0.08
  -6   1  -6    0.48    0.16
  -6  -1  -7    0.61    0.20
   6  -1   7    0.34    0.12
  -6  -1  -7    0.23    0.09
   6   1  -7    0.38    0.06
   6  -1  -7    0.18    0.07
   6   1   7    0.37    0.13
  -6   1  -7    0.43    0.18
  -6   1  -7    0.29    0.09
  -6  -1  -8    0.03    0.09
  -6   1  -8    0.07    0.08
   7   1   0   19.07    1.14
   7  -1   0   19.28    1.41
   7   1   0   19.63    1.47
   7  -1   0   19.31    1.14
   7   1  -1    1.74    0.45
   7  -1   1    1.46    0.52
  -7  -1  -1    2.13    0.15
   7   1  -1    2.16    0.14
   7  -1   1    2.24    0.15
  -7  -1  -1    2.42    0.15
   7  -1   1    1.83    0.17
  -7   1   1    2.22    0.46
   7   1  -1    1.93    0.14
   7   1  -1    2.61    0.48
   7   1   1    1.88    0.18
   7  -1  -1    1.87    0.14
   7   1   1    1.96    0.57
  -7   1  -1    2.20    0.15
  -7   1  -1    2.23    0.13
   7   1   1    2.09    0.15
   7   1  -2   31.33    1.95
   7  -1   2   31.47    1.98
   7  -1   2   36.79    2.49
  -7  -1  -2   34.28    1.95
  -7  -1  -2   34.17    1.97
  -7   1  -2   30.13    2.55
   7   1   2   34.91    2.47
   7  -1  -2   31.91    1.95
   7   1   2   32.99    1.99
   7  -1  -2   33.08    1.95
  -7   1  -2   33.15    1.95
  -7   1  -2   34.43    1.97
   7  -1  -2   32.12    2.06
   7   1   2   34.60    1.96
   7  -1   3    0.03    0.08
   7  -1   3    0.05    0.05
  -7  -1  -3    0.13    0.04
  -7  -1  -3    0.10    0.07
   7  -1   3    0.58    0.62
  -7   1  -3    0.09    0.04
   7   1   3    0.41    0.91
   7   1   3    0.06    0.05
   7  -1  -3    0.11    0.02
  -7   1  -3    0.07    0.07
   7   1   3   -0.63    0.59
   7   1   3    0.13    0.10
   7  -1   4    5.24    0.38
  -7  -1  -4    5.07    0.32
  -7  -1  -4    5.08    0.37
  -7   1  -4    4.93    0.36
  -7   1  -4    4.94    0.32
   7   1   4    5.00    0.38
   7   1   4    2.40    1.49
   7  -1   5    0.12    0.12
  -7  -1  -5    0.02    0.11
  -7  -1  -5    0.12    0.07
  -7   1  -5    0.15    0.07
   7   1   5    0.24    0.15
  -7   1  -5    0.13    0.11
   7  -1  -5    0.06    0.04
  -7  -1  -6    0.17    0.16
   7  -1   6    0.25    0.13
  -7  -1  -6    0.14    0.08
   7   1  -6    0.20    0.05
  -7   1  -6    0.09    0.08
   7  -1  -6    0.21    0.06
  -7   1  -6    0.41    0.21
   7   1   6    0.11    0.11
  -7  -1  -7   -0.01    0.08
   7  -1   7   -0.06    0.11
  -7   1  -7    0.01    0.08
   7   1   7    0.14    0.13
  -7   1  -7   -0.19    0.19
  -7  -1  -8    0.01    0.12
  -7   1  -8   -0.01    0.08
   8   1   0   76.97    4.52
   8  -1   0   77.97    4.84
   8  -1   0   76.15    4.52
   8   1   0   77.20    4.87
   8   1  -1   25.28    1.77
   8  -1   1   27.46    1.53
   8   1  -1   24.34    1.48
   8  -1   1   23.07    1.86
   8  -1   1   24.90    1.48
   8   1  -1   25.16    1.79
   8   1   1   25.78    1.49
  -8   1  -1   26.46    2.06
  -8   1  -1   25.06    1.49
   8   1   1   21.91    1.55
   8   1   1   23.13    1.97
  -8   1  -1   25.55    1.48
   8  -1  -1   28.33    1.88
   8  -1  -1   24.96    1.48
   8  -1   2   28.07    2.25
  -8  -1  -2   30.27    1.78
  -8  -1  -2   33.38    1.77
   8   1  -2   31.42    1.76
   8   1  -2   27.53    1.76
   8  -1   2   28.80    1.80
   8   1  -2   28.04    1.90
  -8   1  -2   32.64    2.46
   8  -1  -2   30.47    1.76
   8  -1  -2   27.31    1.76
  -8   1  -2   31.22    1.77
   8  -1  -2   29.31    1.94
   8   1   2   31.90    1.77
   8   1   2   28.05    2.40
  -8   1  -2   30.03    1.78
   8   1   2   29.78    1.81
  -8  -1  -3    2.45    0.19
   8  -1   3    1.98    0.21
   8   1  -3    1.73    0.12
   8  -1   3    2.12    1.07
   8   1   3    1.99    0.20
  -8   1  -3    2.15    0.14
   8   1   3    2.20    1.08
   8   1   3    2.06    0.15
   8  -1  -3    1.98    0.12
   8   1   3    0.80    1.08
   8  -1  -3    1.72    0.12
   8  -1   4    6.49    0.45
  -8  -1  -4    5.92    0.39
  -8  -1  -4    5.64    0.43
   8  -1   4    8.36    1.61
  -8   1  -4    5.92    0.39
  -8   1  -4    6.63    0.44
   8   1   4    3.17    1.85
   8   1   4    6.52    0.46
  -8  -1  -5    3.78    0.27
   8  -1   5    3.97    0.33
  -8  -1  -5    3.71    0.34
   8  -1  -5    3.61    0.23
  -8   1  -5    4.05    0.34
   8   1   5    4.41    0.35
  -8   1  -5    3.76    0.27
  -8  -1  -6    1.02    0.12
   8  -1   6    1.41    0.20
  -8  -1  -6    0.76    0.20
  -8   1  -6    0.83    0.19
  -8   1  -6    0.96    0.12
   8  -1  -6    0.90    0.10
   8   1   6    0.53    0.14
   8  -1   7    0.29    0.13
  -8  -1  -7    0.11    0.20
  -8  -1  -7    0.31    0.11
  -8   1  -7    0.23    0.20
   8   1   7    0.49    0.14
  -8   1  -7    0.47    0.13
  -8  -1  -8   -0.12    0.09
  -8   1  -8    0.06    0.10
   9   1   0    0.02    0.06
   9   1   0   -0.04    0.50
   9  -1   0   -0.41    0.44
   9   1   0    0.01    0.41
   9  -1   0    0.12    0.06
   9   1  -1   14.31    1.20
   9  -1   1   12.70    0.77
   9   1  -1   12.44    0.76
   9  -1   1   12.28    1.35
  -9  -1  -1   11.98    0.77
   9   1   1   12.57    1.29
   9   1   1   13.16    0.77
   9  -1  -1   12.61    0.76
  -9   1  -1   13.10    1.39
   9  -1  -1   14.30    1.14
  -9  -1  -2    2.51    0.18
   9   1  -2    2.67    0.17
   9  -1   2    2.21    0.93
   9   1  -2    1.93    0.55
   9   1  -2    2.46    0.18
  -9  -1  -2    2.88    0.21
  -9   1  -2    2.86    0.20
   9   1   2    2.74    0.19
   9  -1  -2    2.61    0.17
  -9   1  -2    2.57    0.17
   9   1   2    1.28    0.78
   9   1   2    1.13    0.95
   9  -1  -2    1.21    0.44
  -9  -1  -3   10.92    0.64
   9  -1   3   10.09    0.64
   9   1  -3   11.23    0.62
   9   1  -3    9.77    0.63
   9  -1   3    6.15    1.35
  -9  -1  -3   11.00    0.67
  -9   1  -3   10.85    0.66
   9  -1  -3    9.44    0.63
   9   1   3   11.25    0.70
  -9   1  -3   11.42    0.64
   9   1   3   10.26    0.64
   9   1   3    6.01    1.60
   9   1   3    9.20    1.50
   9  -1  -3   10.81    0.63
  -9  -1  -4    0.08    0.11
  -9  -1  -4    0.05    0.06
   9  -1   4   -0.02    0.10
   9   1  -4    0.10    0.04
   9   1   4    0.00    0.13
  -9   1  -4    0.05    0.05
  -9   1  -4    0.10    0.11
   9  -1  -4    0.07    0.04
   9  -1   5    0.73    0.16
  -9  -1  -5    0.60    0.17
  -9  -1  -5    0.49    0.09
  -9   1  -5    0.42    0.09
   9   1   5    0.53    0.15
   9  -1  -5    0.53    0.06
  -9   1  -5    0.57    0.16
  -9  -1  -6    0.03    0.08
   9  -1   6    0.16    0.14
  -9  -1  -6    0.32    0.18
   9   1   6    0.07    0.12
  -9   1  -6    0.21    0.09
   9  -1  -6    0.00    0.06
  -9   1  -6    0.32    0.17
  -9  -1  -7    0.12    0.09
   9  -1   7    0.24    0.13
  -9   1  -7    0.21    0.08
   9   1   7    0.18    0.13
  10  -1   0   -0.03    0.05
  10   1   0    0.03    0.10
  10  -1   0    0.08    0.10
  10   1   0    1.70    0.71
  10   1   0   -0.08    0.59
  10  -1   0    0.42    0.65
  10   1   0   -0.03    0.06
 -10  -1  -1    1.58    0.15
  10   1  -1    1.74    0.14
  10   1  -1    1.61    0.65
  10  -1   1    1.67    0.19
  10  -1   1    2.26    0.91
  10  -1   1    1.68    0.14
  10   1   1    1.37    0.81
 -10   1  -1    1.46    0.15
  10  -1  -1    1.27    0.64
  10  -1  -1    1.60    0.13
  10   1   1    1.67    0.19
  10   1   1    3.14    0.80
  10   1   1    1.83    0.15
  10   1  -2    2.88    0.19
  10  -1   2    2.98    0.95
  10   1  -2    1.05    0.46
 -10  -1  -2    3.33    0.19
 -10  -1  -2    2.95    0.22
  10  -1   2    2.48    0.25
  10  -1  -2    1.68    0.59
 -10   1  -2    2.83    0.22
  10   1   2    2.69    0.25
  10   1   2    1.27    0.96
  10  -1  -2    2.73    0.19
  10  -1  -2    1.05    0.54
  10   1   2    2.82    0.20
  10   1  -3    0.04    0.05
 -10  -1  -3    0.01    0.09
  10  -1   3    0.02    0.10
 -10  -1  -3    0.06    0.05
  10  -1   3    0.01    0.06
  10   1   3    0.05    0.07
  10   1   3   -0.13    0.11
 -10   1  -3    0.07    0.08
 -10   1  -3   -0.06    0.04
  10  -1   4    1.51    0.22
 -10  -1  -4    1.21    0.12
  10   1  -4    1.16    0.10
 -10   1  -4    1.16    0.12
 -10   1  -4    1.16    0.22
  10  -1  -4    1.27    0.10
  10   1   4    1.65    0.23
 -10  -1  -5   -0.05    0.14
  10   1  -5    0.06    0.04
  10  -1   5   -0.02    0.11
 -10  -1  -5   -0.10    0.07
  10   1   5   -0.01    0.12
  10  -1  -5   -0.06    0.04
 -10   1  -5    0.08    0.14
 -10   1  -5   -0.05    0.07
  10  -1   6    0.08    0.17
 -10  -1  -6   -0.04    0.08
 -10  -1  -6   -0.08    0.20
 -10   1  -6    0.17    0.08
  10   1   6    0.18    0.17
 -10   1  -6   -0.14    0.19
  10  -1   7    0.13    0.13
 -10  -1  -7    0.14    0.09
 -10   1  -7    0.01    0.08
  10   1   7    0.10    0.12
  11   1   0    0.96    0.91
  11  -1   0    0.10    0.12
  11   1   0    0.16    0.07
  11  -1   0   -0.12    0.80
  11   1   0    0.25    0.14
  11   1   0   -0.55    0.94
  11  -1   0    0.09    0.06
  11   1  -1    1.06    0.78
  11  -1   1    0.95    0.79
  11  -1   1    0.99    0.11
  11  -1   1    0.98    0.13
  11   1  -1    0.88    0.11
  11   1   1   -0.43    0.82
  11   1   1    1.24    0.13
  11  -1  -1    1.18    0.72
  11   1   1    1.06    0.17
  11   1   1    0.77    1.12
  11  -1  -1    1.00    0.10
  11  -1   2    0.14    0.08
 -11  -1  -2    0.11    0.09
  11   1  -2    0.38    0.08
  11  -1  -2    0.25    0.06
  11   1   2   -2.04    1.75
 -11   1  -2    0.31    0.10
  11  -1  -2   -1.25    0.84
  11   1   2    0.25    0.08
  11   1   2    2.10    1.49
  11   1   2    0.32    0.11
 -11   1  -2    0.16    0.07
  11  -1   3   -2.16    1.69
  11   1   3   -1.99    2.33
 -11  -1  -4    0.01    0.13
  11   1  -4   -0.04    0.05
 -11  -1  -4    0.04    0.07
  11  -1   4    0.02    0.12
 -11   1  -4   -0.01    0.06
  11  -1  -4    0.01    0.05
  11   1   4    0.00    0.11
 -11   1  -4   -0.02    0.12
 -11  -1  -5   -0.04    0.07
 -11  -1  -5   -0.02    0.18
  11  -1   5   -0.04    0.13
  11   1   5    0.00    0.12
 -11   1  -5    0.10    0.07
 -11   1  -5    0.18    0.18
 -11  -1  -6    0.09    0.28
  11  -1   6    0.06    0.12
 -11  -1  -6    0.20    0.10
  11   1   6    0.04    0.11
 -11   1  -6    0.01    0.08
 -11  -1  -7   -0.01    0.12
  11  -1   7   -0.03    0.13
  11   1   7   -0.02    0.13
 -11   1  -7   -0.01    0.11
  12  -1   0    1.29    0.17
  12  -1   0    2.27    1.15
  12  -1   0    1.22    0.13
  12   1   0    1.29    0.20
  12   1   0    1.94    1.16
  12   1   0    1.21    0.13
  12  -1   1    0.11    0.11
  12   1  -1   -1.07    1.02
  12  -1   1    0.13    0.08
  12   1  -1    0.06    0.08
  12  -1   1   -0.69    1.45
  12   1   1    0.03    0.07
  12   1   1    2.39    1.59
  12   1   1    0.12    0.11
  12  -1  -1   -0.02    0.07
  12  -1  -1    0.86    1.10
  12   1  -2    1.56    0.15
  12  -1   2    1.42    0.21
  12  -1   2    1.62    0.14
  12  -1  -2    0.56    1.17
  12   1   2    1.92    0.25
  12  -1  -2    1.49    0.14
  12   1   2    1.66    0.15
 -12  -1  -3   -0.01    0.12
  12   1  -3    0.35    0.08
  12  -1   3    0.21    0.14
  12  -1   3    0.16    0.08
  12   1   3    0.26    0.08
 -12   1  -3    0.08    0.13
 -12   1  -3    0.25    0.08
  12  -1  -3    0.45    0.07
  12  -1   4    0.88    0.18
 -12  -1  -4    0.37    0.09
  12   1  -4    0.81    0.09
 -12  -1  -4    0.68    0.17
 -12   1  -4    0.56    0.17
 -12   1  -4    0.89    0.11
  12   1   4    0.90    0.18
 -12  -1  -5   -0.08    0.21
 -12  -1  -5    0.12    0.09
  12  -1   5   -0.07    0.13
 -12   1  -5    0.19    0.22
  12  -1  -5   -0.02    0.05
  12   1   5   -0.08    0.13
 -12   1  -5    0.14    0.08
  12  -1   6    0.19    0.17
 -12  -1  -6   -0.03    0.10
  12   1   6   -0.02    0.12
 -12   1  -6    0.00    0.10
  12  -1   7    0.07    0.13
  12   1   7   -0.06    0.12
  13   1   0   23.88    1.38
  13  -1   0   24.06    1.38
  13  -1   0   22.45    1.42
  13   1   0   21.42    1.42
  13  -1   1   10.23    0.70
  13   1  -1   10.20    0.65
  13   1   1   10.82    0.66
  13   1   1   10.90    0.72
  13  -1  -1   10.42    0.65
  13  -1   2   26.59    1.60
  13  -1   2   24.26    1.54
  13   1  -2   26.20    1.54
  13  -1  -2   26.38    1.53
  13   1   2   25.15    1.60
  13   1  -3    5.35    0.32
  13  -1   3    4.36    0.33
  13  -1  -3    4.92    0.32
  13   1   3    4.51    0.33
  13   1   3    5.21    0.42
  13  -1   4    9.50    0.65
  13   1  -4    8.34    0.54
  13  -1   5    0.43    0.21
  13  -1  -5    0.38    0.07
  13   1   5    0.89    0.25
  13  -1   6    1.36    0.21
  13   1   6    1.74    0.26
  14   1   0   10.01    0.71
  14  -1   0   10.09    0.63
  14  -1   0    9.72    0.68
  14   1   0   10.35    0.63
  14   1  -1    0.23    0.09
  14  -1   1    0.17    0.13
  14   1   1    0.43    0.11
  14   1   1    0.36    0.18
  14  -1  -1    0.35    0.10
  14   1  -2    3.56    0.27
  14  -1   2    4.15    0.27
  14  -1   2    3.74    0.35
  14  -1  -2    3.65    0.26
  14   1   2    3.65    0.35
  14  -1   3    0.20    0.16
  14  -1   3    0.06    0.10
  14   1  -3   -0.08    0.13
  14   1   3    0.11    0.15
  14   1   3   -0.10    0.09
  14  -1  -3   -0.07    0.08
  14  -1   4    2.26    0.35
  14   1  -4    1.15    0.13
  14   1   4    1.76    0.25
  14  -1   5    0.00    0.13
  14   1   5   -0.07    0.14
  14  -1  -5   -0.08    0.07
  14  -1   6    0.52    0.15
  14   1   6    0.36    0.16
  15  -1   0   -0.41    0.19
  15   1   0    0.00    0.09
  15  -1   1    1.54    0.29
  15   1  -1    1.29    0.14
  15   1   1    1.24    0.15
  15   1   1    1.12    0.25
  15  -1  -1    1.64    0.15
  15  -1   2    0.17    0.12
  15   1  -2    0.09    0.08
  15  -1   2    0.05    0.13
  15   1   2    0.04    0.10
  15  -1  -2    0.23    0.08
  15   1   2    0.14    0.13
  15  -1   3    0.70    0.15
  15   1  -3    1.20    0.11
  15  -1   3    0.89    0.14
  15   1   3    0.55    0.16
  15   1   3    0.98    0.14
  15  -1  -4    0.01    0.06
  15   1  -5   -0.08    0.06
  15  -1   5   -0.02    0.14
  15  -1  -5    0.03    0.07
  15   1   5    0.04    0.13
  15  -1   6   -0.03    0.13
  15   1   6   -0.03    0.17
  16   1   0    3.04    0.24
  16   1  -1    0.06    0.10
  16  -1   1    0.21    0.16
  16   1   1   -0.23    0.15
  16  -1   2    0.75    0.18
  16  -1   2    0.49    0.11
  16   1   2    0.90    0.12
  16   1   2    0.43    0.15
  16   1  -3    0.01    0.08
  16  -1   3   -0.04    0.15
  16  -1   3   -0.19    0.12
  16   1   3   -0.03    0.12
  16   1   3   -0.08    0.15
  16  -1   4    0.43    0.32
  16  -1  -4    0.28    0.11
  16   1   4    0.54    0.19
  16  -1   5    0.10    0.13
  16   1  -5    0.16    0.10
  16   1   5    0.00    0.14
  17  -1   0    0.56    0.11
  17  -1   1    0.42    0.10
  17   1  -1    0.38    0.10
  17  -1   1    0.26    0.14
  17   1   1    0.08    0.17
  17  -1   2    0.17    0.10
  17  -1   2    0.34    0.18
  17   1   2    0.12    0.10
  17   1   2    0.19    0.19
  17  -1  -2    0.23    0.08
  17  -1   3    0.14    0.11
  17  -1  -3    0.01    0.07
  17   1   3    0.42    0.17
  17  -1   4    0.17    0.19
  17   1  -4    0.11    0.07
  17   1   4    0.08    0.10
  17  -1  -4    0.06    0.07
  17  -1   5    0.22    0.12
  17   1   5    0.23    0.17
  18  -1   0   -0.09    0.08
  18  -1   1    0.15    0.09
  18  -1   1    0.16    0.19
  18  -1  -1    0.10    0.08
  18   1   1    0.13    0.18
  18   1   1    0.12    0.10
  18  -1   2    0.31    0.17
  18  -1   2    0.34    0.17
  18  -1  -2    0.17    0.10
  18   1   2    0.39    0.20
  18   1   2    0.18    0.13
  18  -1   3    0.19    0.21
  18   1  -3    0.03    0.07
  18   1   3    0.05    0.12
  18  -1  -3    0.06    0.07
  18   1  -4    0.00    0.11
  18  -1   4    0.15    0.14
  18   1   4   -0.03    0.15
  19  -1   0    0.14    0.09
  19   1   0    0.05    0.10
  19   1  -1    1.57    0.15
  19  -1   1    0.75    0.13
  19   1   1    0.91    0.13
  19  -1  -1    1.14    0.13
  19  -1   2    0.06    0.11
  19   1  -2    0.49    0.10
  19  -1   2    0.18    0.16
  19   1   2    0.44    0.20
  19   1   2    0.41    0.13
  19  -1  -2    0.41    0.08
  19   1  -3    0.57    0.12
  19  -1   3    0.99    0.29
  19   1   3    0.45    0.16
  19  -1  -3    0.70    0.11
  20   1   0    0.05    0.09
  20  -1   0   -0.11    0.09
  20  -1   1    0.45    0.13
  20   1  -1    0.59    0.11
  20   1   1    0.11    0.12
  20  -1  -1    0.61    0.11
  20  -1   2    0.29    0.19
  20   1   2    0.06    0.19
  21  -1   0    0.09    0.10
  21   1   0    0.13    0.10
  21   1  -1   -0.05    0.09
  21  -1  -1    0.02    0.09
   0  -2   0   74.18    4.25
   0   2   0   68.53    4.24
   0   2  -1    0.02    0.10
   0  -2  -1    0.00    0.02
   0   2  -1    0.01    0.02
   0  -2  -1   -0.01    0.15
   0  -2   1    0.10    0.09
   0  -2  -1    0.03    0.02
   0  -2   2   48.91    2.90
   0   2  -2   46.90    2.78
   0  -2  -2   45.93    2.78
   0   2  -2   47.56    2.94
   0   2  -2   46.55    2.77
   0   2   2   48.71    2.94
   0   2  -3    0.05    0.02
   0  -2  -3   -0.02    0.04
   0   2   3    0.05    0.38
   0   2   3   -0.43    0.26
   0  -2   3    0.00    0.24
   0  -2   3    0.07    0.08
   0   2  -3    0.03    0.04
   0  -2  -3   -0.02    0.05
   0   2   3    0.01    0.05
   0  -2  -4   10.61    0.65
   0  -2   4   10.96    1.11
   0   2   4   11.16    1.09
   0   2   4   10.75    1.19
   0   2   4   10.79    0.67
   0  -2   4   10.28    1.14
   0   2  -4   11.22    0.67
   0  -2  -4   10.73    0.67
   0  -2   4   10.90    0.66
   0   2  -4   10.94    0.65
   0   2  -5    0.05    0.05
   0  -2  -5    0.04    0.05
   0   2  -5    0.11    0.07
   0  -2  -5    0.00    0.08
   0   2   5   -1.15    1.00
   0  -2   5    1.92    0.99
   0   2  -6    1.71    0.19
   0   2  -6    1.43    0.14
   0  -2  -6    1.56    0.15
   0  -2  -6    1.57    0.22
   0   2  -7    0.07    0.10
   0  -2  -7    0.02    0.11
   0   2  -7    0.04    0.07
   0  -2  -7    0.01    0.07
   0  -2  -8    0.17    0.08
   0   2  -8    0.14    0.07
   1   2   0  220.50   12.99
   1   2  -1   16.92    1.03
   1   2  -1   16.22    1.10
   1  -2   1   18.73    1.15
  -1  -2  -1   16.80    1.03
  -1   2   1   19.02    1.13
  -1  -2  -1   16.74    1.19
  -1  -2   1   17.51    1.09
   1   2   1   19.04    1.17
   1  -2  -1   17.46    1.13
  -1   2  -1   17.75    1.03
  -1   2  -1   17.14    1.16
  -1   2   2  404.57   23.72
   1  -2   2  404.29   23.77
   1   2  -2  409.65   23.72
  -1   2  -2  384.04   23.80
   1   2   2  415.52   23.80
   1   2   2  401.07   23.83
   1  -2   3    5.11    0.62
   1  -2   3    5.21    0.35
  -1   2   3    5.87    0.59
  -1  -2  -3    5.71    0.34
   1   2  -3    5.19    0.33
  -1   2   3    5.88    0.66
   1   2  -3    5.92    0.35
  -1  -2   3    5.18    0.51
   1  -2  -3    5.84    0.35
   1   2   3    5.74    0.75
   1   2   3    5.91    0.69
  -1   2  -3    6.03    0.34
   1  -2  -3    5.45    0.34
  -1   2  -3    6.21    0.75
   1   2  -4   76.70    4.44
  -1   2   4   69.71    4.66
  -1   2   4   77.78    4.88
   1   2  -4   76.55    4.45
  -1  -2  -4   76.12    4.47
   1  -2   4   76.94    4.46
  -1  -2  -4   74.09    4.45
   1  -2  -4   73.37    4.46
   1   2   4   73.62    4.78
   1   2   4   77.00    4.47
  -1   2  -4   78.65    4.45
  -1   2  -4   78.21    4.46
   1  -2  -4   74.65    4.44
  -1   2   5    4.02    0.99
   1  -2   5    4.60    0.34
   1   2  -5    4.27    0.29
  -1  -2  -5    3.77    0.27
   1   2  -5    4.00    0.26
  -1  -2  -5    4.16    0.39
   1  -2   5    2.24    1.35
  -1   2  -5    4.99    0.33
   1   2   5    1.77    1.98
   1   2   5    4.11    0.29
  -1   2  -5    3.99    0.27
   1  -2  -5    3.89    0.30
   1  -2  -5    3.74    0.26
  -1  -2  -6   11.80    0.76
   1   2  -6   11.66    0.73
  -1  -2  -6   11.43    0.71
   1   2  -6   10.97    0.70
  -1   2  -6   12.11    0.74
  -1   2  -6   11.96    0.71
   1  -2  -6   11.45    0.74
   1  -2  -6   11.15    0.71
   1   2  -7    0.20    0.07
  -1  -2  -7    0.14    0.08
  -1  -2  -7    0.17    0.13
   1   2  -7    0.30    0.11
   1  -2  -7    0.16    0.08
   1  -2  -7    0.18    0.11
  -1   2  -7    0.38    0.08
  -1   2  -7    0.14    0.11
   1   2  -8    2.35    0.18
  -1  -2  -8    2.57    0.20
   1  -2  -8    2.23    0.19
  -1   2  -8    2.43    0.19
  -2   2   0   15.28    0.83
  -2  -2   0   13.20    0.84
   2  -2   0   14.71    0.93
   2   2   0   15.10    0.95
  -2   2   0   12.60    0.91
  -2  -2  -1    0.47    0.05
  -2   2   1    0.37    0.13
   2   2  -1    0.26    0.11
  -2  -2  -1    0.28    0.03
   2  -2   1    0.19    0.14
  -2   2  -1    0.28    0.03
   2   2   1    0.00    0.18
  -2  -2   1    0.30    0.12
  -2   2  -1    0.32    0.04
  -2   2  -1    0.15    0.23
   2  -2  -1    0.39    0.18
   2   2  -2   13.09    0.84
  -2  -2  -2   12.39    0.77
   2  -2   2   13.61    0.98
  -2   2   2   13.45    0.88
  -2  -2  -2   12.97    0.78
   2   2   2   12.63    1.03
   2   2   2   11.88    0.98
  -2   2  -2   13.93    0.77
  -2   2  -2   14.02    1.09
  -2  -2   2   12.63    0.82
  -2   2  -2   13.21    0.78
  -2   2   3    0.19    0.25
   2  -2   3    0.22    0.36
   2   2  -3    0.30    0.04
  -2  -2  -3    0.21    0.04
  -2  -2  -3    0.25    0.07
  -2   2   3    0.00    0.27
   2  -2   3    0.28    0.06
  -2   2  -3    0.17    0.04
   2   2   3    0.24    0.07
  -2  -2   3    0.40    0.15
  -2   2  -3    0.26    0.05
  -2   2  -3    0.46    0.43
   2   2   3    0.83    0.41
   2   2   3    0.35    0.44
   2  -2  -3    0.30    0.05
   2  -2  -3    0.24    0.03
  -2  -2   3    0.38    0.16
  -2  -2  -4    1.83    0.15
  -2   2   4    1.07    0.47
  -2  -2  -4    2.11    0.19
  -2   2   4    1.31    0.69
   2   2  -4    1.87    0.13
   2  -2   4    2.02    0.17
   2  -2   4    2.34    0.75
   2   2  -4    2.20    0.15
   2  -2  -4    2.08    0.16
  -2   2  -4    2.02    0.14
   2   2   4    0.71    0.67
   2  -2  -4    2.01    0.14
  -2   2  -4    2.21    0.18
   2   2   4    2.21    0.18
   2  -2   5    0.39    1.17
  -2  -2  -5    0.09    0.06
   2   2   5    2.39    1.33
  -2  -2  -6    0.18    0.12
  -2  -2  -6    0.15    0.07
   2   2  -6    0.13    0.08
   2   2  -6    0.08    0.06
   2  -2  -6    0.28    0.11
  -2   2  -6    0.10    0.07
  -2   2  -6    0.19    0.11
   2  -2  -6    0.17    0.07
   2   2  -7   -0.02    0.06
  -2  -2  -7    0.14    0.08
  -2  -2  -7    0.01    0.12
   2   2  -7    0.03    0.09
   2  -2  -7   -0.09    0.07
  -2   2  -7   -0.01    0.11
   2  -2  -7    0.08    0.10
  -2   2  -7    0.09    0.07
   2   2  -8   -0.01    0.06
  -2  -2  -8   -0.03    0.08
   2  -2  -8    0.16    0.07
  -2   2  -8    0.13    0.07
   3   2   0    6.31    0.54
   3  -2   0    5.76    0.48
   3   2   0    5.59    0.33
  -3  -2   0    5.18    0.33
   3  -2   0    5.60    0.33
   3   2  -1   18.55    1.16
   3   2  -1   20.95    1.26
  -3   2   1   21.49    1.26
   3  -2   1   20.95    1.17
  -3  -2  -1   19.13    1.17
   3  -2   1   18.45    1.34
   3   2   1   18.89    1.40
   3  -2  -1   21.59    1.27
  -3   2  -1   16.90    1.37
  -3   2  -1   20.55    1.17
   3   2   1   21.03    1.38
   3   2   1   18.86    1.17
  -3   2  -1   19.98    1.17
  -3  -2  -2    0.18    0.05
   3  -2   2    0.57    0.31
  -3   2   2    0.62    0.15
  -3  -2  -2    0.17    0.03
  -3   2  -2   -0.20    0.25
  -3   2  -2    0.13    0.03
   3   2   2   -0.02    0.25
   3  -2  -2    0.20    0.16
   3   2   2   -0.20    0.22
  -3   2  -2    0.16    0.04
  -3  -2  -3    8.48    0.53
  -3   2   3    8.04    0.62
   3  -2   3    8.21    0.53
  -3  -2  -3    8.33    0.51
   3  -2   3    8.62    0.92
  -3   2  -3    8.94    0.50
   3   2   3    7.84    0.53
   3  -2  -3    8.35    0.50
  -3   2  -3    8.52    0.52
   3   2   3    9.30    0.94
   3   2   3    8.97    1.05
  -3   2  -3    8.16    0.95
   3   2  -4    0.06    0.04
  -3  -2  -4    0.03    0.07
   3  -2   4    0.74    0.67
   3   2  -4    0.01    0.02
  -3  -2  -4    0.00    0.04
   3  -2  -4    0.02    0.03
   3  -2  -4    0.03    0.05
   3   2   4    0.10    0.07
  -3   2  -4    0.06    0.04
  -3   2  -4    0.15    0.06
   3   2   4    1.13    0.79
   3   2   4   -0.81    0.64
   3  -2   5   -0.30    1.55
   3  -2   5    0.60    0.11
   3   2  -5    0.32    0.06
   3   2  -5    0.38    0.07
  -3  -2  -5    0.26    0.06
  -3  -2  -5    0.31    0.12
   3  -2  -5    0.36    0.08
   3  -2  -5    0.20    0.06
  -3   2  -5    0.26    0.06
  -3   2  -5    0.46    0.11
   3   2   5    0.34    0.10
   3   2  -6    0.05    0.05
   3   2  -6    0.13    0.07
  -3  -2  -6    0.05    0.11
  -3  -2  -6    0.00    0.07
   3  -2   6    0.04    0.08
  -3   2  -6    0.30    0.13
  -3   2  -6    0.12    0.07
   3  -2  -6    0.11    0.09
   3  -2  -6    0.10    0.06
  -3  -2  -7    0.00    0.08
   3   2  -7    0.09    0.06
  -3  -2  -7    0.02    0.14
   3   2  -7    0.05    0.08
   3  -2  -7    0.13    0.07
   3  -2  -7    0.11    0.10
  -3   2  -7    0.16    0.13
  -3   2  -7    0.03    0.07
  -3  -2  -8    0.03    0.08
   3   2  -8    0.08    0.05
  -3   2  -8    0.07    0.07
   3  -2  -8    0.07    0.07
   4   2   0  100.98    5.98
   4   2   0   96.27    5.99
   4  -2   0   99.30    5.95
   4   2  -1   67.46    4.12
   4   2  -1   67.28    4.14
  -4  -2  -1   68.34    4.03
   4  -2   1   63.21    4.22
  -4   2   1   70.92    4.15
  -4  -2  -1   67.46    4.02
   4  -2  -1   72.67    4.13
  -4   2  -1   68.78    4.42
   4   2   1   71.87    4.26
   4   2   1   70.68    4.31
   4   2   1   66.89    4.03
  -4   2  -1   68.56    4.02
  -4  -2  -2   56.79    3.23
   4  -2   2   58.64    3.54
  -4  -2  -2   54.56    3.24
   4  -2   2   56.19    3.23
   4  -2   2   50.63    3.25
  -4   2   2   58.69    3.31
  -4   2  -2   57.01    3.62
   4   2   2   54.85    3.54
   4   2   2   51.62    3.56
  -4   2  -2   59.65    3.23
   4   2   2   56.32    3.24
  -4   2  -2   53.91    3.24
   4  -2  -2   53.36    3.30
   4   2   2   48.78    3.25
   4  -2   3   15.70    0.99
   4  -2   3   17.37    1.35
  -4  -2  -3   16.84    0.99
  -4  -2  -3   15.30    0.96
  -4   2  -3   16.90    0.96
   4   2   3   16.05    1.00
  -4   2  -3   16.46    0.98
   4   2   3   16.39    1.43
  -4   2  -3   15.72    1.44
   4   2   3   15.73    1.44
   4   2  -4    8.34    0.47
  -4  -2  -4    7.64    0.48
   4  -2   4    8.05    0.51
  -4  -2  -4    8.04    0.52
   4  -2   4    6.17    1.13
   4   2   4    7.81    0.52
   4   2   4    7.12    1.19
  -4   2  -4    8.02    0.51
  -4   2  -4    7.67    0.48
   4  -2  -4    8.41    0.48
   4  -2  -4    7.18    0.47
   4   2  -5    4.16    0.26
  -4  -2  -5    3.77    0.32
  -4  -2  -5    3.92    0.27
   4  -2   5    4.05    0.30
  -4   2  -5    4.00    0.31
   4  -2  -5    4.23    0.25
  -4   2  -5    3.33    0.26
   4  -2  -5    3.75    0.28
   4   2   5    3.93    0.31
   4  -2   6    0.53    0.12
  -4  -2  -6    0.38    0.08
   4   2  -6    0.40    0.06
   4   2  -6    0.42    0.08
  -4  -2  -6    0.35    0.14
  -4   2  -6    0.58    0.14
   4   2   6    0.48    0.13
  -4   2  -6    0.28    0.08
   4  -2  -6    0.39    0.10
   4  -2  -6    0.24    0.07
   4   2  -7    0.21    0.06
  -4  -2  -7    0.46    0.17
   4   2  -7    0.33    0.08
  -4  -2  -7    0.37    0.09
  -4   2  -7    0.18    0.08
   4  -2  -7    0.25    0.10
   4  -2  -7    0.13    0.07
  -4   2  -7    0.36    0.15
  -4  -2  -8   -0.04    0.08
   4   2  -8    0.00    0.05
  -4   2  -8   -0.06    0.07
   4  -2  -8   -0.07    0.06
   5   2   0    3.86    0.25
  -5   2   0    4.07    0.24
   5  -2   0    3.90    0.43
   5   2   0    4.74    0.49
   5  -2   0    4.03    0.25
   5   2   0    3.80    0.54
  -5   2   1    1.23    0.31
   5   2  -1    1.84    0.31
  -5  -2  -1    1.66    0.11
   5   2  -1    1.70    0.10
  -5  -2  -1    1.57    0.12
   5  -2   1    1.50    0.34
   5   2  -1    1.64    0.30
   5   2   1    1.65    0.37
   5   2   1    1.48    0.49
   5  -2  -1    1.78    0.26
   5  -2  -1    1.54    0.10
  -5   2  -1    1.61    0.10
  -5   2  -1    1.54    0.12
   5   2   1    1.62    0.13
   5  -2   2    2.30    0.19
   5  -2   2    1.17    0.48
  -5  -2  -2    2.49    0.18
  -5   2   2    2.09    0.29
  -5  -2  -2    2.52    0.15
   5  -2  -2    2.22    0.29
   5   2   2    2.26    0.19
   5   2   2    2.93    0.62
  -5   2  -2    2.39    0.17
   5   2   2    2.08    0.53
   5   2   2    2.46    0.16
  -5   2  -2    1.99    0.51
   5  -2   3    9.24    0.57
  -5  -2  -3    9.12    0.56
   5  -2   3    8.67    0.97
  -5  -2  -3    8.96    0.54
   5   2   3    8.84    0.58
   5   2   3    8.57    1.15
  -5   2  -3    8.93    1.27
  -5   2  -3    8.35    0.54
  -5   2  -3    9.10    0.56
  -5  -2  -4    0.61    0.08
   5  -2   4   -0.12    0.85
  -5  -2  -4    0.79    0.11
   5  -2   4    0.53    0.10
  -5   2  -4    0.65    0.08
   5   2   4    1.02    1.06
   5  -2  -4    0.63    0.08
   5  -2  -4    0.68    0.05
   5   2   4    0.90    0.76
  -5   2  -4    0.86    0.11
   5   2   4    0.55    0.11
   5   2  -5    1.41    0.11
  -5  -2  -5    1.26    0.13
  -5  -2  -5    1.07    0.16
   5   2  -5    1.21    0.11
   5  -2   5    1.44    0.18
  -5   2  -5    1.38    0.12
   5  -2  -5    1.47    0.11
   5   2   5    1.40    0.19
  -5   2  -5    1.65    0.20
  -5  -2  -6   -0.11    0.12
   5   2  -6    0.05    0.04
   5   2  -6    0.04    0.05
  -5  -2  -6   -0.10    0.10
   5  -2   6    0.00    0.09
   5  -2  -6    0.01    0.06
   5   2   6   -0.06    0.11
  -5   2  -6    0.06    0.10
  -5   2  -6    0.05    0.12
   5  -2  -6    0.00    0.07
   5   2  -7   -0.01    0.05
  -5  -2  -7   -0.06    0.16
   5   2  -7    0.06    0.06
  -5  -2  -7    0.09    0.08
   5  -2  -7   -0.11    0.06
  -5   2  -7   -0.03    0.14
   5  -2  -7    0.04    0.08
  -5   2  -7   -0.02    0.07
  -5  -2  -8    0.04    0.08
  -5   2  -8   -0.01    0.07
   6   2   0   76.79    4.73
   6   2   0   74.84    4.75
   6  -2   0   78.42    4.71
   6   2   0   75.72    4.48
   6  -2   1    7.66    0.73
  -6   2   1    5.70    0.77
  -6  -2  -1    7.39    0.45
   6   2  -1    7.08    0.64
   6   2  -1    7.72    0.43
   6  -2   1    8.01    0.44
   6   2  -1    6.75    0.44
  -6  -2  -1    7.54    0.44
   6   2   1    7.45    0.45
  -6   2  -1    7.85    0.44
  -6   2  -1    6.87    0.82
   6   2   1    7.73    0.82
   6  -2  -1    6.51    0.44
  -6   2  -1    7.37    0.45
   6  -2  -1    7.95    0.63
   6  -2  -1    7.06    0.44
   6   2   1    7.04    0.76
  -6  -2  -2   38.81    2.29
  -6  -2  -2   37.65    2.28
  -6   2   2   40.10    2.42
   6   2  -2   37.16    2.26
   6  -2   2   38.79    2.68
   6  -2   2   39.84    2.27
  -6   2  -2   39.60    2.28
   6  -2  -2   37.80    2.26
  -6   2  -2   35.36    2.78
   6   2   2   42.55    2.81
  -6   2  -2   39.15    2.27
   6  -2  -2   37.51    2.26
   6   2   2   40.47    2.71
   6   2   2   39.76    2.27
   6   2   2   36.18    2.31
   6  -2   3    1.81    0.18
  -6  -2  -3    1.91    0.18
  -6  -2  -3    1.98    0.14
   6  -2   3    1.88    0.59
   6  -2   3    1.60    0.16
  -6   2  -3    2.22    0.17
   6   2   3    1.97    0.80
   6   2   3    1.97    0.71
  -6   2  -3    0.17    0.93
  -6   2  -3    2.00    0.14
   6   2   3    1.79    0.19
  -6  -2  -4    6.41    0.43
  -6  -2  -4    6.08    0.39
   6  -2   4    6.33    0.43
   6   2   4    3.95    1.31
   6   2   4    6.03    0.43
   6   2   4    8.32    1.78
  -6   2  -4    6.39    0.42
  -6   2  -4    5.84    0.38
   6   2  -5    0.09    0.03
  -6  -2  -5    0.01    0.10
   6  -2   5    0.02    0.10
  -6  -2  -5    0.10    0.06
   6  -2  -5    0.04    0.07
  -6   2  -5    0.17    0.11
  -6   2  -5    0.08    0.06
   6  -2  -5    0.02    0.05
   6   2   5    0.19    0.12
  -6  -2  -6    0.17    0.13
   6   2  -6    0.49    0.06
   6   2  -6    0.44    0.06
  -6  -2  -6    0.45    0.09
   6  -2   6    0.64    0.15
   6  -2  -6    0.31    0.08
   6   2   6    0.62    0.14
  -6   2  -6    0.57    0.16
  -6   2  -6    0.28    0.08
   6  -2  -6    0.45    0.07
   6  -2   7    0.12    0.12
   6   2  -7    0.06    0.05
  -6  -2  -7    0.05    0.08
  -6  -2  -7   -0.06    0.17
   6   2   7    0.01    0.12
  -6   2  -7    0.07    0.08
   6  -2  -7   -0.03    0.06
  -6   2  -7    0.16    0.16
  -6  -2  -8   -0.01    0.10
  -6   2  -8    0.03    0.07
   6  -2  -8   -0.03    0.12
   7   2   0    7.65    0.76
   7   2   0    7.79    0.47
   7  -2   0    7.56    0.46
   7   2   0    7.25    0.87
   7  -2   0    7.91    0.73
   7   2  -1    1.90    0.41
   7   2  -1    1.18    0.10
   7  -2   1    1.17    0.14
   7   2  -1    1.26    0.35
  -7  -2  -1    1.41    0.12
   7  -2   1    1.23    0.39
  -7   2   1    1.57    0.74
   7  -2   1    1.37    0.10
   7   2   1    1.12    0.15
  -7   2  -1    1.17    0.47
  -7   2  -1    1.44    0.11
   7   2   1    1.33    0.12
   7   2   1    0.79    0.41
  -7   2  -1    1.46    0.09
   7   2   1    1.26    0.47
   7  -2  -1    1.30    0.10
   7  -2  -1    1.92    0.39
   7  -2   2    2.85    0.18
   7   2  -2    2.92    0.16
  -7  -2  -2    2.80    0.21
   7   2  -2    2.54    0.17
   7  -2   2    2.67    0.61
  -7  -2  -2    2.92    0.18
   7  -2   2    2.64    0.22
   7  -2  -2    2.38    0.17
   7   2   2    2.09    0.80
  -7   2  -2    2.01    0.68
  -7   2  -2    2.99    0.18
   7   2   2    1.66    0.70
   7   2   2    2.66    0.23
  -7   2  -2    2.85    0.20
   7   2   2    2.99    0.19
   7  -2  -2    1.91    0.40
  -7  -2  -3    0.07    0.07
  -7  -2  -3    0.14    0.05
   7  -2   3    0.16    0.06
   7  -2   3    0.18    0.08
   7  -2   3    0.95    0.77
  -7   2  -3    0.11    0.77
   7  -2  -3    0.13    0.02
  -7   2  -3    0.03    0.06
   7   2   3    1.27    0.88
   7   2   3   -0.22    0.95
  -7   2  -3    0.09    0.04
   7   2   3    0.30    0.11
   7  -2   4    0.16    0.10
  -7  -2  -4    0.05    0.08
  -7  -2  -4    0.07    0.06
  -7   2  -4    0.19    0.06
   7   2   4    0.10    0.10
   7   2   4   -0.42    1.39
  -7   2  -4    0.19    0.09
  -7  -2  -5    2.10    0.18
  -7  -2  -5    2.17    0.26
   7  -2   5    2.46    0.24
   7  -2  -5    2.10    0.15
  -7   2  -5    2.11    0.17
   7   2   5    2.68    0.26
  -7   2  -5    2.04    0.26
   7  -2  -5    2.22    0.17
   7  -2   6    0.49    0.15
  -7  -2  -6    0.21    0.17
  -7  -2  -6    0.10    0.08
   7   2  -6    0.20    0.05
   7   2   6    0.46    0.16
  -7   2  -6   -0.03    0.19
   7  -2  -6    0.12    0.07
  -7   2  -6    0.16    0.08
   7  -2   7    0.24    0.12
  -7  -2  -7    0.54    0.10
  -7   2  -7    0.40    0.09
   7   2   7    0.42    0.13
  -7  -2  -8   -0.11    0.08
  -7   2  -8   -0.09    0.09
  -8   2   0   -0.20    0.55
   8   2   0    0.32    0.49
   8  -2   0    0.28    0.05
   8   2   0    0.01    0.44
   8  -2   0    0.07    0.39
   8   2   0    0.34    0.07
   8   2  -1    3.55    0.58
   8   2  -1    2.68    0.55
  -8   2   1    2.91    0.63
   8  -2   1    3.68    0.68
  -8  -2  -1    3.11    0.19
   8  -2   1    2.99    0.20
   8  -2   1    2.81    0.23
   8   2  -1    3.03    0.20
   8   2   1    3.21    0.21
   8   2   1    1.94    0.77
   8  -2  -1    2.86    0.19
  -8   2  -1    3.38    0.83
   8   2   1    2.82    0.67
  -8   2  -1    3.05    0.20
   8   2   1    2.59    0.24
   8  -2   2    0.25    0.51
   8  -2   2    0.14    0.09
   8  -2   2    0.11    0.05
   8   2  -2    0.11    0.04
  -8  -2  -2    0.08    0.04
  -8  -2  -2    0.15    0.07
   8   2  -2    0.14    0.03
   8   2  -2    0.01    0.22
   8   2   2    0.10    0.06
   8  -2  -2    0.06    0.04
  -8   2  -2    0.12    0.04
   8   2   2    0.52    0.79
  -8   2  -2    0.43    0.66
   8  -2  -2    0.77    0.40
  -8   2  -2    0.18    0.06
   8   2   2    0.10    0.09
   8   2  -3    0.52    0.06
   8  -2   3    0.43    0.10
  -8  -2  -3    0.50    0.09
  -8  -2  -3    0.34    0.06
   8  -2   3    0.10    1.01
   8  -2  -3    0.53    0.05
  -8   2  -3    0.41    0.08
   8   2   3    2.82    1.13
   8   2   3    0.92    0.16
   8   2   3   -0.39    1.15
   8  -2  -3    0.53    0.06
  -8   2  -3    0.52    0.06
  -8  -2  -4    0.43    0.08
  -8  -2  -4    0.58    0.13
   8  -2   4    0.62    0.13
  -8   2  -4    0.52    0.07
   8   2   4    0.27    0.11
   8   2   4   -2.19    1.76
   8  -2  -4    0.37    0.05
  -8   2  -4    0.65    0.13
   8  -2   5    0.00    0.11
  -8  -2  -5    0.00    0.06
  -8  -2  -5    0.05    0.11
   8  -2  -5   -0.02    0.06
   8   2   5    0.05    0.11
  -8   2  -5    0.13    0.06
   8  -2  -5   -0.02    0.04
  -8   2  -5    0.17    0.13
  -8  -2  -6    0.18    0.19
  -8  -2  -6    0.22    0.08
   8  -2   6    0.23    0.11
   8   2   6    0.45    0.17
  -8   2  -6    0.36    0.16
   8  -2  -6    0.26    0.07
  -8   2  -6    0.09    0.08
  -8  -2  -7    0.06    0.12
   8  -2   7   -0.06    0.12
  -8  -2  -7   -0.06    0.22
  -8   2  -7    0.03    0.22
   8   2   7    0.12    0.13
  -8   2  -7    0.00    0.08
  -8   2  -8   -0.08    0.12
   9  -2   0    8.17    0.47
   9   2   0    8.45    1.09
   9  -2   0    6.84    0.50
   9   2   0    7.43    0.97
   9  -2   0    7.70    0.96
   9   2   0    8.04    0.48
  -9   2   1   29.53    2.25
   9  -2   1   28.65    1.70
  -9  -2  -1   27.17    1.70
   9   2  -1   29.73    2.08
   9  -2   1   29.45    2.15
   9   2  -1   28.02    1.69
   9  -2   1   26.10    1.72
   9   2   1   28.51    1.70
  -9   2  -1   23.63    2.37
   9  -2  -1   29.71    2.05
  -9   2  -1   30.54    1.69
   9  -2  -1   27.92    1.69
   9   2   1   29.21    2.25
   9   2   1   26.29    2.14
   9   2   1   33.62    1.81
   9  -2   2    2.45    0.99
  -9  -2  -2    3.44    0.25
   9  -2   2    3.54    0.22
   9   2  -2    3.56    0.21
   9   2  -2    2.77    0.42
   9   2  -2    3.15    0.23
  -9   2  -2    3.53    1.24
   9   2   2    2.81    0.81
   9  -2  -2    3.41    0.22
   9  -2  -2    2.69    0.23
   9   2   2    2.90    0.92
   9   2   2    3.72    0.30
   9   2   2    3.49    0.23
  -9   2  -2    3.66    0.21
   9  -2  -2    2.56    0.66
  -9   2  -2    3.38    0.24
   9  -2   3   16.03    0.98
   9  -2   3   17.63    1.04
   9   2  -3   16.82    0.97
   9  -2   3   13.52    1.85
  -9  -2  -3   16.23    1.01
   9   2  -3   15.53    0.98
  -9  -2  -3   16.53    0.98
   9   2   3   18.95    2.34
   9   2   3   16.87    1.04
  -9   2  -3   15.54    1.00
   9  -2  -3   16.06    0.97
   9   2   3   14.54    1.95
  -9   2  -3   17.42    0.98
  -9  -2  -4    1.13    0.11
  -9  -2  -4    0.97    0.16
   9  -2   4    0.70    0.13
  -9   2  -4    0.67    0.09
   9   2   4    0.99    0.17
  -9  -2  -5    1.64    0.15
   9  -2   5    1.93    0.23
  -9  -2  -5    0.97    0.18
   9   2   5    1.86    0.23
   9  -2  -5    1.47    0.14
  -9   2  -5    1.38    0.14
   9  -2  -5    1.69    0.12
  -9  -2  -6   -0.07    0.08
   9  -2   6   -0.06    0.10
  -9  -2  -6    0.09    0.17
   9  -2  -6    0.05    0.07
   9   2   6    0.03    0.12
  -9   2  -6    0.04    0.08
  -9   2  -6    0.05    0.15
  -9  -2  -7    0.50    0.10
   9  -2   7    0.16    0.13
  -9   2  -7    0.14    0.09
   9   2   7    0.32    0.14
  10  -2   0    4.78    0.30
  10   2   0    4.82    0.31
  10   2   0    4.89    0.92
  10  -2   0    4.46    0.85
  10   2   0    4.93    0.96
  10   2   0    4.70    0.36
  10  -2   1    0.96    0.15
  10   2  -1    0.06    0.57
  10   2  -1    0.66    0.65
  10   2  -1    0.91    0.10
  10  -2   1    0.98    0.10
 -10  -2  -1    1.04    0.11
  10  -2   1    0.12    0.80
  10  -2  -1    1.40    0.65
  10   2   1    1.07    0.16
  10  -2  -1    1.01    0.10
  10   2   1    0.98    0.11
  10   2   1    1.21    0.88
  10   2   1    0.89    0.75
 -10   2  -1    0.79    0.11
 -10   2  -1   -0.13    1.06
 -10  -2  -2    3.62    0.28
 -10  -2  -2    3.87    0.25
  10   2  -2    4.06    0.25
  10  -2   2    3.79    0.25
  10  -2   2    2.31    0.94
  10  -2   2    3.61    0.30
  10  -2  -2    3.71    0.24
 -10   2  -2    3.50    0.27
  10  -2  -2    3.40    0.76
  10   2   2    4.03    0.32
  10   2   2    3.96    0.26
  10   2   2    2.17    1.07
 -10   2  -2    4.06    0.25
  10  -2   3    0.40    0.08
  10   2  -3    0.44    0.06
  10  -2   3    0.31    0.12
 -10  -2  -3    0.35    0.07
 -10  -2  -3    0.43    0.11
  10  -2  -3    0.46    0.08
  10   2   3    0.37    0.12
 -10   2  -3    0.35    0.06
  10   2   3    0.45    1.24
 -10   2  -3    0.34    0.09
  10   2  -4    0.71    0.08
 -10  -2  -4    0.76    0.10
 -10  -2  -4    0.34    0.21
  10  -2   4    0.98    0.19
 -10   2  -4    0.71    0.09
 -10   2  -4    0.79    0.15
  10   2   4    0.90    0.17
  10   2  -5    0.01    0.04
 -10  -2  -5    0.12    0.16
 -10  -2  -5   -0.10    0.07
  10  -2   5    0.05    0.12
 -10   2  -5   -0.17    0.12
  10  -2  -5   -0.08    0.04
 -10   2  -5    0.13    0.13
  10   2   5    0.06    0.14
  10  -2  -5   -0.02    0.07
  10  -2   6    0.02    0.12
 -10  -2  -6    0.04    0.08
 -10  -2  -6   -0.22    0.19
  10  -2  -6    0.01    0.07
 -10   2  -6   -0.20    0.18
  10   2   6   -0.08    0.14
 -10   2  -6    0.07    0.08
  10  -2   7    0.00    0.12
 -10  -2  -7    0.19    0.09
  10   2   7    0.01    0.13
 -10   2  -7   -0.10    0.08
  11  -2   0    4.92    1.06
  11   2   0    4.46    0.37
  11  -2   0    4.94    0.31
  11   2   0    3.54    1.06
  11   2   0    3.99    1.08
  11   2   0    5.10    0.32
  11  -2   1    0.21    1.05
  11  -2   1    0.04    0.09
  11   2  -1    0.34    0.86
  11   2  -1    0.05    0.07
  11  -2  -1    0.09    0.73
  11  -2  -1    0.05    0.05
  11   2   1    0.04    0.12
  11   2   1    0.16    0.08
  11   2   1    0.16    0.95
  11   2   1    0.64    1.10
 -11  -2  -2    5.93    0.43
  11  -2   2    6.54    0.41
  11  -2   2    5.84    1.67
  11   2  -2    6.71    0.41
  11  -2   2    6.99    0.47
  11  -2  -2    6.61    0.40
  11   2   2    6.45    0.42
  11   2   2    9.14    2.39
  11  -2  -2    3.26    1.17
 -11   2  -2    6.56    0.43
  11   2   2    6.69    0.47
  11   2   2    6.54    1.37
  11  -2   3    1.37    0.14
 -11  -2  -3    1.18    0.13
  11   2  -3    1.63    0.13
  11  -2   3    1.54    0.21
  11  -2   3    2.29    1.83
  11  -2  -3    1.51    0.12
  11   2   3    1.50    0.22
 -11   2  -3    1.29    0.12
  11   2   3   -0.13    2.66
 -11   2  -3    1.47    0.19
 -11  -2  -4    1.61    0.21
  11   2  -4    1.26    0.12
 -11  -2  -4    1.16    0.12
 -11   2  -4    1.01    0.12
 -11   2  -4    1.60    0.20
  11   2   4    1.15    0.20
 -11  -2  -5    0.16    0.09
  11  -2   5    0.15    0.12
 -11  -2  -5    0.17    0.18
 -11   2  -5    0.13    0.07
  11  -2  -5    0.35    0.06
 -11   2  -5    0.29    0.18
  11   2   5    0.21    0.14
  11  -2  -5    0.31    0.09
  11  -2   6    0.08    0.15
 -11  -2  -6   -0.05    0.09
  11   2   6    0.03    0.14
 -11   2  -6    0.01    0.08
 -11  -2  -7    0.15    0.12
  11  -2   7    0.02    0.14
  11   2   7    0.00    0.14
 -11   2  -7   -0.12    0.11
  12   2   0    0.65    0.15
  12  -2   0    0.59    0.09
  12   2   0    0.73    1.25
  12   2   0    0.43    0.10
  12  -2   0    0.48    0.13
  12  -2   0    2.08    1.18
  12  -2   1    0.37    0.12
  12  -2   1    0.32    1.46
  12   2  -1   -0.32    1.10
  12   2  -1    0.33    0.09
  12   2   1    2.46    1.69
  12  -2  -1    0.33    0.07
  12  -2  -1    0.05    1.14
  12   2   1    0.17    0.09
  12   2   1    0.46    0.14
  12  -2   2    0.13    0.10
  12  -2   2    0.37    0.08
  12   2  -2    0.38    0.09
  12   2   2    0.54    0.10
  12  -2  -2    0.32    0.07
  12   2   2    0.37    0.13
  12  -2  -2    1.13    1.31
  12  -2   3    0.05    0.09
  12  -2   3   -0.09    0.08
  12   2  -3    0.06    0.07
 -12  -2  -3   -0.07    0.13
  12  -2  -3    0.05    0.06
 -12   2  -3    0.00    0.12
  12   2   3    0.13    0.21
 -12   2  -3    0.16    0.08
  12   2   3    0.13    0.09
 -12  -2  -4    0.03    0.16
 -12  -2  -4    0.20    0.09
  12   2  -4    0.22    0.07
  12  -2   4    0.07    0.12
 -12   2  -4   -0.07    0.07
 -12   2  -4    0.24    0.18
  12   2   4    0.05    0.11
 -12  -2  -5   -0.12    0.22
 -12  -2  -5    0.08    0.09
  12  -2   5   -0.09    0.11
  12   2  -5   -0.04    0.06
  12  -2  -5    0.05    0.05
  12  -2  -5   -0.17    0.08
 -12   2  -5   -0.11    0.08
  12   2   5    0.05    0.13
 -12   2  -5    0.05    0.21
 -12  -2  -6   -0.08    0.10
  12  -2   6    0.15    0.12
  12   2   6    0.20    0.17
 -12   2  -6   -0.09    0.10
  12  -2   7    0.00    0.13
  12   2   7    0.02    0.12
  13   2   0    3.75    0.28
  13   2   0    3.51    0.36
  13  -2   0    4.31    0.27
  13   2  -1   12.67    0.76
  13  -2   1   12.18    0.80
  13  -2  -1   12.11    0.75
  13   2   1   11.54    0.81
  13   2   1   12.75    0.76
  13  -2   2    6.67    0.50
  13   2  -2    6.63    0.43
  13  -2   2    6.93    0.43
  13   2   2    6.51    0.44
  13  -2  -2    6.61    0.42
  13  -2   3    8.51    0.56
  13   2  -3    9.72    0.56
  13  -2   3    8.37    0.63
  13   2   3    8.23    0.57
  13   2   3   10.11    0.66
  13   2  -4    1.65    0.15
  13  -2   4    2.08    0.27
  13  -2  -4    1.75    0.14
  13  -2   5    2.04    0.33
  13  -2  -5    2.21    0.16
  13  -2   6    0.09    0.15
  13   2   6    0.06    0.17
  14   2   0   11.00    0.67
  14   2   0   10.65    0.74
  14  -2   0   10.34    0.72
  14  -2   1    0.10    0.08
  14  -2   1    0.02    0.11
  14   2  -1    0.12    0.10
  14   2   1    0.01    0.09
  14   2   1    0.10    0.13
  14  -2   2    7.66    0.51
  14   2  -2    8.05    0.52
  14  -2   2    8.49    0.58
  14   2   2    8.18    0.60
  14   2  -3    0.04    0.10
  14  -2   3    0.00    0.12
  14   2   3    0.09    0.14
  14   2   3   -0.07    0.09
  14   2  -4    3.58    0.25
  14  -2   4    3.53    0.35
  14  -2  -4    3.62    0.24
  14  -2   5    0.34    0.18
  14   2   5    0.35    0.20
  14  -2   6    1.94    0.27
  14   2   6    1.06    0.22
  15   2   0    0.10    0.09
  15  -2   0   -0.05    0.17
  15   2  -1    2.30    0.23
  15  -2   1    2.51    0.21
  15  -2   1    2.87    0.32
  15   2   1    3.29    0.41
  15   2   1    2.59    0.22
  15  -2   2    0.18    0.14
  15   2  -2    0.06    0.09
  15  -2   2   -0.01    0.13
  15   2   2    0.13    0.14
  15  -2   3    0.69    0.12
  15   2  -3    0.97    0.11
  15  -2   3    1.51    0.28
  15  -2  -3    0.74    0.09
  15   2   3    0.36    0.12
  15   2   3    0.45    0.15
  15   2  -4    0.18    0.07
  15  -2   4   -0.01    0.10
  15  -2  -4    0.09    0.06
  15   2   4    0.04    0.18
  15  -2   5    0.84    0.21
  15   2  -5    0.85    0.09
  15   2   5    1.27    0.21
  15  -2  -5    0.68    0.10
  15  -2   6    0.33    0.17
  15   2   6    0.10    0.16
  16  -2   0    4.80    0.33
  16   2   0    4.80    0.34
  16  -2   1    9.92    0.65
  16   2  -1   10.86    0.66
  16  -2   1   10.02    0.72
  16   2   1   11.09    0.74
  16  -2   2    3.03    0.26
  16   2  -2    3.61    0.26
  16  -2   2    3.59    0.34
  16   2   2    2.87    0.26
  16  -2  -2    3.48    0.24
  16   2   2    3.82    0.36
  16  -2   3    3.86    0.35
  16   2  -3    4.96    0.32
  16  -2   3    5.28    0.42
  16   2   3    5.21    0.42
  16   2   3    3.52    0.35
  16  -2  -3    5.17    0.32
  16  -2   4    1.36    0.23
  16   2   4    1.35    0.22
  16  -2  -4    1.23    0.14
  16  -2   5    0.42    0.14
  16   2  -5    0.90    0.10
  16   2   5    0.52    0.15
  16  -2  -5    0.76    0.13
  17   2   0    0.08    0.10
  17  -2   0    0.07    0.09
  17  -2   1    0.16    0.09
  17  -2   1    0.29    0.23
  17   2  -1    0.17    0.10
  17  -2  -1    0.38    0.09
  17   2   1    0.16    0.20
  17  -2   2    0.43    0.11
  17   2  -2    0.88    0.12
  17  -2   2    0.87    0.18
  17   2   2    1.34    0.26
  17   2   2    0.59    0.11
  17  -2  -2    0.77    0.11
  17  -2   3    0.30    0.16
  17   2   3    0.14    0.15
  17  -2  -3    0.45    0.08
  17   2  -4    0.10    0.07
  17  -2   4    0.01    0.14
  17  -2  -4   -0.01    0.07
  17   2   4    0.19    0.14
  17  -2   5    0.06    0.14
  17   2   5    0.01    0.13
  18  -2   0    0.27    0.10
  18  -2   1    0.99    0.25
  18  -2   1    0.70    0.12
  18   2   1    0.48    0.12
  18  -2  -1    0.41    0.10
  18   2   1    0.47    0.20
  18  -2   2    0.43    0.20
  18  -2   2    0.09    0.11
  18   2   2    0.02    0.19
  18  -2  -2    0.19    0.11
  18   2   2    0.07    0.12
  18  -2   3    0.07    0.14
  18   2   3   -0.02    0.11
  18  -2  -3    0.19    0.08
  18  -2   4    0.04    0.14
  18   2  -4    0.00    0.09
  18  -2  -4   -0.03    0.11
  18   2   4    0.08    0.13
  19  -2   0    0.10    0.09
  19   2   0    0.03    0.10
  19  -2   1    0.31    0.27
  19  -2   1    0.17    0.10
  19   2   1    0.02    0.10
  19  -2  -1    0.01    0.08
  19  -2   2   -0.02    0.12
  19  -2   2   -0.22    0.18
  19   2   2    0.00    0.11
  19   2   2    0.03    0.20
  19  -2  -2    0.05    0.08
  19   2  -3   -0.07    0.09
  19  -2   3    0.07    0.19
  19  -2  -3    0.17    0.10
  19   2   3   -0.08    0.12
  20   2   0    0.15    0.09
  20  -2   0    0.19    0.09
  20   2  -1    0.18    0.09
  20  -2   1    0.07    0.11
  20   2   1    0.02    0.15
  20  -2  -1    0.15    0.09
  20  -2   2    0.43    0.23
  20   2  -2    0.00    0.14
  20  -2  -2    0.25    0.15
  20   2   2    0.22    0.21
  21  -2   0    0.16    0.12
  21   2   0    0.33    0.11
   0  -3   0    0.00    0.11
   0   3   0   -0.05    0.13
   0  -3   0    0.00    0.02
   0   3  -1  249.63   15.55
   0  -3  -1  278.65   15.60
   0   3  -2    0.09    0.03
   0  -3  -2    0.16    0.04
   0   3  -2    0.02    0.02
   0   3  -2    0.05    0.23
   0  -3   2    0.11    0.19
   0   3   2    0.05    0.24
   0  -3  -2    0.03    0.03
   0   3  -3  101.57    5.34
   0   3  -3   88.07    5.59
   0  -3   3   84.84    5.34
   0  -3   3   92.29    5.51
   0   3   3   90.12    5.63
   0   3   3   85.53    5.35
   0  -3  -3   93.87    5.33
   0   3  -4    0.07    0.05
   0   3  -4    0.00    0.04
   0   3   4    0.37    0.52
   0  -3  -4    0.03    0.04
   0   3   4    0.06    0.07
   0  -3  -4    0.06    0.07
   0  -3  -5   12.14    0.72
   0  -3   5    6.90    1.87
   0   3  -5   12.73    0.75
   0  -3  -5   11.62    0.81
   0   3   5    8.01    1.38
   0   3  -5   12.25    0.72
   0  -3  -6    0.01    0.11
   0   3  -6    0.01    0.08
   0   3  -6    0.13    0.06
   0  -3  -6    0.00    0.07
   0   3  -7    1.80    0.21
   0   3  -7    1.40    0.14
   0  -3  -7    1.72    0.24
   0  -3  -7    1.71    0.17
   0  -3  -8    0.02    0.08
   0   3  -8    0.03    0.06
  -1  -3   0    4.38    0.37
   1   3   0    4.61    0.39
  -1   3   0    4.41    0.38
  -1  -3   0    3.92    0.26
  -1   3   0    4.43    0.26
   1  -3   0    4.93    0.38
   1   3  -1  200.32   12.24
   1  -3   1  216.15   12.28
  -1  -3  -1  205.76   12.33
  -1   3   1  213.90   12.29
   1  -3  -1  221.80   12.29
  -1  -3   1  196.12   12.24
   1   3   1  197.62   12.31
  -1   3  -1  210.15   12.29
  -1   3   2   37.45    2.29
  -1  -3  -2   36.03    2.14
   1   3  -2   37.53    2.27
   1  -3   2   37.01    2.30
  -1  -3  -2   35.85    2.13
   1   3  -2   36.12    2.13
   1  -3  -2   35.80    2.13
   1  -3  -2   36.27    2.13
  -1   3  -2   37.10    2.13
  -1   3  -2   36.76    2.35
  -1   3  -2   35.03    2.13
   1  -3  -2   33.97    2.32
  -1  -3   2   36.75    2.23
  -1   3   3   39.87    2.57
   1   3  -3   45.14    2.55
   1  -3   3   44.07    2.80
  -1   3   3   44.20    2.81
  -1   3   3   43.72    2.76
  -1  -3  -3   44.49    2.56
   1   3  -3   44.30    2.56
  -1  -3  -3   44.11    2.57
   1   3   3   39.84    2.58
  -1   3  -3   46.40    2.55
   1   3   3   44.33    2.83
  -1   3  -3   44.38    2.56
  -1  -3   3   42.02    2.68
  -1   3  -3   42.72    2.89
   1   3   3   42.19    2.90
  -1  -3  -4    4.92    0.33
   1   3  -4    5.02    0.31
   1   3  -4    4.77    0.30
  -1   3   4    5.09    0.32
   1  -3   4    4.52    0.31
  -1   3   4    5.13    0.73
  -1  -3  -4    4.75    0.30
   1   3   4    3.19    0.72
  -1   3  -4    5.56    0.32
   1   3   4    4.03    0.86
   1  -3  -4    4.73    0.30
   1  -3  -4    4.84    0.32
  -1  -3   4    3.96    0.57
   1   3   4    4.53    0.33
  -1   3  -4    4.75    0.30
   1   3  -5   11.44    0.69
  -1  -3  -5   11.60    0.70
   1  -3   5    9.74    1.54
   1   3  -5   11.63    0.71
   1  -3   5   10.90    0.70
   1  -3  -5   12.57    0.75
   1   3   5    7.27    1.66
   1  -3  -5   11.01    0.69
   1   3   5   12.30    0.72
  -1   3  -5   11.25    0.69
  -1  -3  -6    0.05    0.11
  -1  -3  -6   -0.02    0.07
   1   3  -6    0.12    0.09
   1  -3  -6    0.06    0.10
  -1   3  -6    0.30    0.10
   1  -3  -6    0.13    0.07
  -1  -3  -7    1.24    0.19
  -1  -3  -7    1.02    0.12
   1   3  -7    0.88    0.10
   1   3  -7    1.23    0.17
  -1   3  -7    0.78    0.10
  -1   3  -7    1.56    0.21
   1  -3  -7    0.91    0.16
   1  -3  -7    1.38    0.13
   1   3  -8    0.24    0.06
  -1  -3  -8    0.04    0.08
  -1   3  -8    0.20    0.07
   1  -3  -8    0.02    0.08
   2  -3   0   25.75    1.59
  -2   3   0   26.45    1.71
   2   3   0   28.69    1.75
  -2  -3   0   28.93    1.74
   2   3   0   26.28    1.59
  -2  -3   0   26.48    1.60
   2  -3   0   28.91    1.71
  -2  -3  -1   74.64    4.77
  -2  -3  -1   74.31    4.57
   2  -3   1   82.97    4.73
  -2   3   1   81.45    4.68
   2   3  -1   81.63    4.67
  -2  -3   1   78.02    4.65
  -2   3  -1   81.82    4.75
   2   3   1   73.51    4.57
   2   3   1   73.94    4.75
   2  -3  -1   78.55    4.71
  -2   3   2   43.58    2.70
   2   3  -2   45.22    2.65
  -2  -3  -2   43.43    2.56
   2   3  -2   44.60    2.55
   2  -3   2   44.55    2.77
   2   3  -2   37.83    2.55
  -2  -3  -2   43.80    2.55
   2  -3  -2   41.66    2.55
   2   3   2   43.55    2.84
  -2   3  -2   43.08    2.56
   2  -3  -2   42.47    2.71
  -2   3  -2   47.83    2.85
   2   3   2   43.77    2.79
  -2   3  -2   45.32    2.55
  -2  -3   2   43.62    2.64
   2  -3   3    0.53    0.35
  -2  -3  -3    0.16    0.04
  -2   3   3    0.19    0.27
   2   3  -3    0.17    0.02
  -2  -3  -3    0.18    0.06
   2   3  -3    0.22    0.03
  -2   3   3    0.15    0.31
   2  -3  -3    0.17    0.03
  -2   3  -3    0.22    0.05
  -2   3  -3    0.15    0.48
  -2   3  -3    0.20    0.03
   2  -3  -3    0.25    0.06
   2   3   3   -0.30    0.44
  -2  -3   3    0.02    0.18
   2   3   3    0.35    0.11
   2   3  -4    4.14    0.26
  -2   3   4    2.08    0.69
   2   3  -4    3.94    0.24
  -2  -3  -4    3.87    0.25
   2  -3   4    4.38    0.80
   2  -3   4    4.01    0.28
  -2  -3  -4    4.09    0.29
   2  -3  -4    4.04    0.27
   2   3   4    3.78    0.90
  -2   3  -4    3.93    0.27
  -2   3  -4    3.92    0.25
   2  -3  -4    4.01    0.25
   2   3   4    3.82    0.29
   2   3   4    3.55    0.79
  -2  -3  -5    0.89    0.18
  -2  -3  -5    1.18    0.11
   2  -3   5    1.05    1.41
   2   3  -5    1.27    0.10
   2  -3   5    1.35    0.15
   2   3  -5    1.33    0.12
   2  -3  -5    1.17    0.11
  -2   3  -5    0.77    0.15
   2   3   5   -1.99    1.27
   2  -3  -5    1.30    0.15
   2   3   5    1.10    0.16
  -2   3  -5    1.23    0.11
  -2  -3  -6    0.05    0.12
  -2  -3  -6   -0.02    0.07
   2   3  -6   -0.05    0.05
   2   3  -6    0.18    0.07
  -2   3  -6    0.10    0.10
   2  -3  -6    0.06    0.07
  -2   3  -6    0.06    0.06
   2  -3  -6   -0.01    0.09
   2   3   6    0.03    0.08
  -2  -3  -7    0.06    0.13
  -2  -3  -7   -0.02    0.07
   2   3  -7   -0.05    0.05
   2   3  -7   -0.01    0.08
   2  -3  -7    0.00    0.11
  -2   3  -7    0.01    0.06
  -2   3  -7    0.03    0.12
   2  -3  -7    0.04    0.07
  -2  -3  -8   -0.04    0.08
   2   3  -8   -0.02    0.05
  -2   3  -8   -0.04    0.06
   2  -3  -8   -0.04    0.07
  -3   3   0  207.21   11.35
  -3  -3   0  170.20   11.34
   3  -3   0  187.19   11.32
   3   3   0  200.00   11.36
  -3   3   1   11.64    0.80
   3  -3   1   11.12    0.68
   3   3  -1   12.08    0.83
   3   3  -1   10.24    0.68
   3  -3   1   11.12    0.85
  -3  -3  -1   11.22    0.69
   3   3  -1   12.12    0.67
  -3  -3  -1   11.34    0.68
   3  -3  -1   12.21    0.83
  -3  -3   1   11.39    0.79
  -3   3  -1   11.24    0.68
   3   3   1   12.51    0.97
  -3   3  -1   11.52    0.68
   3   3   1   11.47    0.68
  -3   3  -1   12.52    0.95
  -3   3   2    3.31    0.35
   3  -3   2    2.80    0.46
   3  -3   2    2.90    0.21
   3   3  -2    2.87    0.27
  -3  -3  -2    3.08    0.21
  -3  -3  -2    3.18    0.19
   3   3   2    2.68    0.23
   3   3   2    3.88    0.62
  -3  -3   2    3.08    0.28
  -3   3  -2    3.20    0.51
   3  -3  -2    2.78    0.38
  -3   3  -2    3.27    0.19
   3   3   2    3.22    0.49
   3   3   2    3.43    0.21
  -3   3  -2    3.05    0.20
  -3   3   3    0.43    0.23
   3  -3   3    0.19    0.30
  -3  -3  -3    0.22    0.06
   3   3  -3    0.17    0.03
  -3  -3  -3    0.12    0.04
   3  -3   3    0.14    0.06
   3  -3  -3    0.13    0.02
  -3   3  -3    0.25    0.57
   3   3   3   -0.17    0.53
   3   3   3    0.12    0.07
  -3   3  -3    0.13    0.03
  -3   3  -3    0.11    0.05
   3   3   3   -0.48    0.43
  -3  -3  -4    5.33    0.34
  -3  -3  -4    5.37    0.37
   3   3  -4    5.33    0.32
   3   3  -4    5.58    0.33
  -3   3   4    4.48    0.51
   3  -3   4    5.32    0.36
   3  -3   4    6.18    0.92
  -3   3  -4    5.40    0.36
   3  -3  -4    5.17    0.33
   3   3   4    5.35    0.95
   3  -3  -4    5.94    0.35
  -3   3  -4    5.28    0.33
   3   3   4    4.33    1.06
   3   3   4    5.28    0.37
  -3  -3  -5    1.04    0.11
  -3  -3  -5    0.85    0.14
   3   3  -5    0.97    0.08
   3  -3   5    1.14    0.15
   3   3  -5    0.95    0.10
  -3   3  -5    0.93    0.10
   3  -3  -5    0.96    0.10
   3   3   5    1.17    0.17
  -3   3  -5    1.10    0.16
  -3  -3  -6    3.06    0.28
   3  -3   6    2.66    0.25
  -3  -3  -6    2.52    0.20
   3   3  -6    2.76    0.20
   3   3  -6    2.58    0.18
   3   3   6    2.82    0.23
   3  -3  -6    2.51    0.19
   3  -3  -6    2.27    0.23
  -3   3  -6    2.48    0.20
  -3   3  -6    2.43    0.26
   3   3  -7    0.01    0.08
  -3  -3  -7    0.07    0.13
  -3  -3  -7   -0.01    0.07
   3   3  -7    0.10    0.05
  -3   3  -7    0.09    0.07
  -3   3  -7    0.01    0.12
   3  -3  -7    0.07    0.07
   3  -3  -7    0.07    0.10
   3   3  -8    0.02    0.05
  -3  -3  -8   -0.05    0.08
   3  -3  -8    0.17    0.07
  -3   3  -8    0.03    0.07
   4  -3   0   74.70    4.65
  -4  -3   0   70.11    4.49
  -4   3   0   77.17    4.68
   4   3   0   86.12    4.71
  -4  -3  -1   27.29    1.67
   4  -3   1   26.61    1.66
   4   3  -1   27.00    1.66
   4   3  -1   27.14    1.79
  -4   3   1   29.96    1.81
   4  -3   1   30.13    1.89
  -4  -3  -1   27.62    1.66
  -4   3  -1   28.17    1.66
   4   3   1   33.90    1.97
  -4   3  -1   28.52    1.66
  -4   3  -1   26.84    1.91
   4  -3  -1   26.35    1.66
   4  -3  -1   28.60    1.79
   4   3   1   28.85    1.66
   4   3   1   30.72    2.01
  -4  -3  -2    0.40    0.05
  -4  -3  -2    0.48    0.07
   4   3  -2    0.25    0.06
  -4   3   2    0.57    0.20
   4  -3   2    0.75    0.37
   4  -3   2    0.48    0.05
  -4   3  -2    0.36    0.04
   4  -3  -2    0.50    0.24
   4   3   2    0.11    0.44
  -4   3  -2    0.32    0.05
   4   3   2    0.41    0.09
   4   3   2    0.49    0.06
   4   3   2    0.69    0.49
  -4   3  -2   -0.11    0.30
  -4  -3  -3    0.66    0.09
  -4   3   3    0.57    0.29
  -4  -3  -3    0.44    0.06
   4  -3   3   -0.04    0.49
   4  -3   3    0.77    0.10
   4   3   3    0.35    0.08
  -4   3  -3    0.11    0.62
  -4   3  -3    0.66    0.08
   4   3   3    0.04    0.68
  -4   3  -3    0.60    0.06
   4  -3  -3    0.48    0.04
   4   3   3   -0.22    0.51
  -4  -3  -4    0.11    0.05
  -4  -3  -4    0.15    0.08
   4  -3   4    1.11    0.83
   4   3  -4    0.15    0.03
   4  -3   4    0.19    0.08
  -4   3  -4    0.15    0.07
   4   3   4    0.15    0.84
   4   3   4    0.34    0.11
   4   3   4    0.34    0.95
   4  -3  -4    0.08    0.03
   4  -3  -4    0.16    0.06
  -4   3  -4    0.14    0.06
  -4  -3  -5    0.40    0.08
   4  -3   5    0.31    0.10
   4   3  -5    0.42    0.06
  -4  -3  -5    0.38    0.11
   4   3  -5    0.43    0.06
  -4   3  -5    0.38    0.10
   4   3   5    0.44    0.11
   4  -3  -5    0.39    0.07
  -4   3  -5    0.35    0.07
  -4  -3  -6    0.16    0.12
   4  -3   6    0.08    0.09
   4   3  -6    0.16    0.06
  -4  -3  -6    0.18    0.09
   4   3  -6    0.17    0.05
  -4   3  -6    0.04    0.11
   4   3   6    0.09    0.11
   4  -3  -6    0.08    0.06
   4  -3  -6    0.04    0.09
  -4   3  -6    0.08    0.08
  -4  -3  -7   -0.04    0.14
   4   3  -7    0.00    0.06
   4   3  -7   -0.04    0.05
  -4  -3  -7    0.07    0.08
   4  -3  -7   -0.05    0.07
   4  -3  -7   -0.04    0.10
  -4   3  -7    0.05    0.13
  -4   3  -7    0.02    0.07
  -4  -3  -8   -0.01    0.08
   4   3  -8    0.01    0.07
  -4   3  -8   -0.09    0.07
   4  -3  -8    0.00    0.07
   5  -3   0    0.23    0.04
  -5   3   0    0.13    0.03
  -5   3   0    0.35    0.21
  -5  -3   0    0.13    0.04
   5  -3   0    0.34    0.18
   5   3   0    0.27    0.31
   5   3   0    0.13    0.04
   5   3   0    0.00    0.27
   5   3  -1   -0.40    0.21
  -5  -3  -1   -0.02    0.04
   5   3  -1    0.00    0.25
  -5  -3  -1    0.05    0.02
   5   3  -1    0.06    0.03
   5  -3   1    0.13    0.22
  -5   3   1    0.01    0.21
   5   3  -1    0.06    0.01
   5  -3   1    0.07    0.03
  -5   3  -1    0.03    0.03
   5  -3  -1    0.02    0.02
   5   3   1   -0.31    0.27
   5  -3  -1    0.12    0.18
   5   3   1    0.33    0.28
  -5   3  -1    0.81    0.40
   5  -3  -1    0.06    0.03
   5   3   1    0.03    0.05
   5   3  -2    5.62    0.30
   5  -3   2    4.61    0.34
  -5  -3  -2    4.99    0.33
  -5   3   2    5.50    0.53
   5  -3   2    5.08    0.32
   5  -3   2    3.73    0.60
   5   3   2    5.18    0.71
  -5   3  -2    5.27    0.32
   5  -3  -2    4.93    0.30
   5   3   2    4.00    0.80
   5  -3  -2    5.87    0.57
   5   3   2    5.23    0.32
  -5   3  -2    5.39    0.31
  -5   3  -2    5.48    0.84
   5   3   2    4.70    0.35
  -5  -3  -3    2.11    0.18
  -5  -3  -3    1.85    0.13
   5  -3   3    1.87    0.17
   5  -3   3    0.80    0.61
   5   3   3    0.69    0.49
   5   3   3    1.69    0.65
  -5   3  -3    2.26    0.65
   5   3   3    1.81    0.19
  -5   3  -3    2.01    0.16
  -5   3  -3    1.86    0.13
   5  -3   4    2.48    0.22
   5  -3   4    2.47    1.14
  -5  -3  -4    2.34    0.18
  -5  -3  -4    2.73    0.23
   5   3  -4    2.53    0.16
   5   3   4    2.04    1.19
  -5   3  -4    2.52    0.21
   5   3   4    2.51    0.23
   5  -3  -4    2.43    0.16
   5  -3  -4    2.62    0.18
   5   3   4    1.19    1.00
  -5   3  -4    2.43    0.17
   5   3  -5    0.04    0.04
  -5  -3  -5   -0.01    0.10
  -5  -3  -5    0.13    0.06
   5  -3   5    0.01    0.08
   5   3   5    0.02    0.11
  -5   3  -5    0.14    0.10
   5  -3  -5   -0.02    0.08
  -5   3  -5   -0.04    0.05
   5  -3  -5    0.09    0.06
   5  -3   6    0.31    0.12
  -5  -3  -6    0.32    0.14
   5   3  -6    0.38    0.05
  -5  -3  -6    0.33    0.09
   5   3  -6    0.41    0.06
   5   3   6    0.62    0.16
  -5   3  -6    0.30    0.08
   5  -3  -6    0.14    0.09
   5  -3  -6    0.34    0.07
  -5   3  -6    0.32    0.14
   5   3  -7    0.00    0.06
   5   3  -7   -0.09    0.04
  -5  -3  -7    0.14    0.17
  -5  -3  -7    0.09    0.09
   5  -3  -7    0.17    0.07
  -5   3  -7   -0.02    0.07
  -5   3  -7    0.03    0.14
   5  -3  -7   -0.06    0.09
   5   3  -8    0.06    0.06
  -5  -3  -8    0.02    0.08
  -5   3  -8    0.10    0.08
   6   3   0    3.54    0.53
   6   3   0    3.36    0.53
   6   3   0    3.08    0.21
   6  -3   0    3.09    0.20
  -6   3   0    3.04    0.50
   6  -3   0    2.65    0.45
  -6   3   0    3.45    0.21
   6  -3   1   44.15    3.02
  -6   3   1   50.39    3.00
  -6  -3  -1   47.13    2.74
   6   3  -1   48.22    2.94
   6   3  -1   43.49    2.97
   6   3  -1   46.36    2.73
  -6  -3  -1   50.06    2.73
   6   3  -1   46.95    2.74
   6  -3   1   41.87    2.75
   6  -3  -1   45.41    2.73
   6   3   1   46.44    3.15
   6   3   1   45.98    2.75
  -6   3  -1   43.37    3.12
  -6   3  -1   47.06    2.74
   6  -3  -1   49.25    2.92
   6   3   1   47.36    3.06
   6  -3   2    2.52    0.54
   6   3  -2    2.90    0.18
  -6  -3  -2    2.90    0.19
   6   3  -2    3.11    0.26
  -6  -3  -2    3.02    0.22
   6  -3   2    2.83    0.22
  -6   3   2    2.75    0.45
   6  -3   2    2.88    0.19
  -6   3  -2    2.47    0.81
   6  -3  -2    2.82    0.45
   6   3   2    2.82    0.20
   6   3   2    3.53    0.62
   6  -3  -2    2.97    0.18
  -6   3  -2    2.99    0.19
   6   3   2    3.10    0.26
  -6   3  -2    3.15    0.21
   6  -3  -2    2.97    0.18
   6   3   2    3.79    0.81
  -6  -3  -3   14.57    0.85
  -6  -3  -3   13.57    0.87
   6  -3   3   12.87    1.47
  -6   3  -3   14.15    0.87
   6   3   3   15.76    0.96
   6   3   3   12.13    1.50
   6   3   3   14.35    1.52
  -6   3  -3   14.52    0.85
  -6   3  -3   12.55    1.63
   6  -3   4    0.12    0.08
  -6  -3  -4    0.05    0.08
  -6  -3  -4    0.01    0.05
  -6   3  -4    0.11    0.05
   6   3   4    0.19    0.11
   6   3   4   -0.81    0.86
   6  -3  -4    0.12    0.05
   6  -3  -4    0.14    0.03
  -6   3  -4    0.22    0.09
   6  -3   5    2.32    0.23
  -6  -3  -5    2.28    0.24
  -6  -3  -5    2.16    0.17
   6  -3  -5    2.10    0.16
  -6   3  -5    2.29    0.24
  -6   3  -5    1.93    0.17
   6  -3  -5    2.06    0.18
   6   3   5    2.42    0.26
   6   3  -6   -0.02    0.04
  -6  -3  -6    0.09    0.14
   6  -3   6   -0.09    0.10
   6   3  -6    0.02    0.04
  -6  -3  -6    0.03    0.07
  -6   3  -6    0.00    0.13
  -6   3  -6    0.00    0.07
   6   3   6    0.00    0.11
   6  -3  -6    0.04    0.08
   6  -3   7    0.34    0.14
  -6  -3  -7    0.19    0.19
   6   3  -7    0.13    0.04
  -6  -3  -7    0.02    0.09
   6   3   7    0.14    0.12
  -6   3  -7    0.19    0.08
   6  -3  -7    0.18    0.07
  -6   3  -7    0.15    0.23
  -6  -3  -8    0.11    0.11
  -6   3  -8    0.11    0.09
   7   3   0   94.75    5.87
  -7   3   0   95.82    5.88
   7   3   0   94.19    5.80
   7  -3   0   92.47    5.77
   7   3   0   92.50    5.51
   7   3  -1    0.54    0.06
   7   3  -1    0.87    0.34
  -7   3   1    0.21    0.51
   7   3  -1    0.46    0.06
   7   3  -1   -0.04    0.59
   7  -3   1    0.98    0.36
  -7  -3  -1    0.63    0.09
  -7  -3  -1    0.61    0.08
   7  -3   1    0.47    0.09
   7   3   1    0.94    0.17
  -7   3  -1    0.28    0.57
   7  -3  -1    0.90    0.32
   7   3   1   -0.01    0.56
   7   3   1    0.56    0.08
   7  -3  -1    0.55    0.06
  -7   3  -1    0.46    0.05
  -7   3  -1    0.38    0.06
   7   3   1    0.29    0.37
  -7  -3  -2   14.78    0.85
  -7   3   2   14.94    1.19
   7   3  -2   14.90    0.84
   7   3  -2   14.72    0.94
  -7  -3  -2   13.95    0.87
   7  -3   2   12.59    1.36
   7   3  -2   13.37    0.85
   7  -3   2   13.99    0.85
   7  -3  -2   13.81    1.13
   7   3   2   14.67    0.86
  -7   3  -2   15.30    0.85
   7   3   2   13.96    1.59
   7   3   2   13.59    1.31
   7  -3  -2   13.66    0.84
  -7   3  -2   14.23    0.86
  -7   3  -2   13.59    1.45
   7  -3   3   -0.03    0.06
   7   3  -3    0.02    0.03
  -7  -3  -3   -0.08    0.04
   7  -3   3   -0.18    0.79
   7  -3   3   -0.03    0.07
  -7  -3  -3    0.04    0.08
  -7   3  -3    0.05    0.07
  -7   3  -3    0.35    0.78
  -7   3  -3   -0.03    0.03
   7   3   3    0.18    0.90
   7  -3  -3    0.01    0.03
   7   3   3    0.22    1.06
   7   3   3   -0.03    0.09
   7  -3   4    5.65    0.39
  -7  -3  -4    5.10    0.34
  -7  -3  -4    5.70    0.39
   7   3   4    0.80    1.50
  -7   3  -4    5.38    0.34
   7   3   4    5.14    0.40
   7  -3  -4    4.92    0.32
  -7   3  -4    5.90    0.38
  -7  -3  -5    0.18    0.13
   7  -3   5    0.20    0.11
  -7  -3  -5    0.21    0.07
   7  -3  -5    0.28    0.08
   7   3   5    0.13    0.10
  -7   3  -5    0.23    0.12
   7  -3  -5    0.23    0.06
  -7   3  -5    0.17    0.06
   7  -3   6    1.94    0.22
  -7  -3  -6    1.57    0.15
   7  -3  -6    1.22    0.16
   7  -3  -6    1.30    0.14
   7   3   6    1.55    0.24
  -7   3  -6    1.52    0.15
  -7  -3  -7    0.09    0.21
  -7  -3  -7    0.09    0.08
   7  -3   7    0.00    0.12
  -7   3  -7    0.05    0.08
  -7   3  -7   -0.15    0.20
   7   3   7    0.17    0.13
  -7  -3  -8    0.08    0.11
  -7   3  -8   -0.10    0.10
   8  -3   0   26.07    1.53
   8   3   0   26.09    1.54
   8  -3   0   25.99    1.89
   8   3   0   27.42    1.90
  -8   3   0   25.10    2.00
   8   3   0   24.50    1.93
   8  -3   1   -0.27    0.37
   8   3  -1    0.16    0.05
  -8   3   1    0.25    0.57
   8   3  -1    0.53    0.44
   8  -3   1    0.48    0.14
  -8  -3  -1    0.15    0.04
   8   3  -1    0.42    0.46
   8   3   1    0.30    0.11
   8  -3  -1   -0.19    0.33
   8   3   1    0.30    0.43
  -8   3  -1    0.09    0.04
   8   3   1    1.47    0.71
   8   3   1    0.13    0.07
  -8   3  -1    0.10    0.03
  -8   3  -1    0.32    0.68
   8  -3  -1    0.13    0.04
   8   3  -2   18.66    1.07
  -8  -3  -2   20.24    1.08
   8   3  -2   17.32    1.22
   8   3  -2   17.44    1.08
   8  -3   2   18.23    1.12
   8   3  -2   15.01    1.23
   8  -3   2   13.60    1.65
  -8  -3  -2   18.95    1.10
   8  -3   2   19.24    1.08
   8  -3  -2   16.98    1.40
   8   3   2   16.02    1.88
   8  -3  -2   15.73    1.08
  -8   3  -2   18.63    1.08
   8   3   2   19.17    1.13
   8   3   2   19.52    1.09
   8   3   2   21.86    1.91
  -8   3  -2   15.30    1.73
  -8   3  -2   19.04    1.09
   8  -3  -2   18.56    1.08
  -8  -3  -3    5.52    0.33
   8   3  -3    5.91    0.31
   8   3  -3    5.14    0.32
   8  -3   3    5.15    0.38
   8  -3   3    5.21    1.20
  -8  -3  -3    5.35    0.37
  -8   3  -3    4.92    0.33
   8   3   3    4.56    1.48
   8  -3  -3    5.14    0.32
  -8   3  -3    5.48    0.36
   8  -3  -3    4.75    0.33
   8   3   3    4.18    1.25
  -8   3  -3    4.35    1.45
  -8  -3  -4    5.83    0.39
  -8  -3  -4    6.08    0.44
   8  -3   4    6.69    0.45
   8   3   4    5.89    0.45
  -8   3  -4    6.26    0.39
  -8   3  -4    6.37    0.43
   8   3   4    5.27    2.23
   8  -3   5    0.23    0.11
  -8  -3  -5    0.48    0.09
  -8  -3  -5    0.39    0.14
   8  -3  -5    0.39    0.06
   8   3   5    0.63    0.18
  -8   3  -5    0.28    0.07
   8  -3  -5    0.36    0.08
  -8   3  -5    0.48    0.14
   8  -3   6    0.52    0.13
   8   3  -6    0.70    0.05
  -8  -3  -6    0.40    0.10
  -8  -3  -6    1.05    0.20
   8  -3  -6    0.77    0.09
  -8   3  -6    0.81    0.11
   8  -3  -6    0.33    0.13
   8   3   6    0.43    0.14
  -8   3  -6    0.57    0.17
   8  -3   7    0.49    0.14
  -8  -3  -7    0.32    0.10
  -8  -3  -7   -0.06    0.39
   8   3   7    0.32    0.14
  -8   3  -7    0.24    0.09
   8  -3  -7    0.07    0.07
  -8   3  -7    0.19    0.20
   9   3   0   15.34    0.91
   9  -3   0   16.48    1.30
   9   3   0   15.38    1.53
   9  -3   0   13.58    0.93
   9  -3   0   15.66    0.90
   9   3   0   17.07    1.47
   9   3  -1    5.57    0.83
   9  -3   1    5.80    0.42
   9   3  -1    5.43    0.86
   9  -3   1    6.68    1.00
  -9   3   1    5.21    0.92
  -9  -3  -1    5.45    0.39
   9   3  -1    6.41    0.39
   9   3   1    6.29    0.39
   9   3   1    5.99    1.09
   9  -3  -1    7.94    0.99
   9   3   1    6.38    0.44
   9   3   1    6.08    1.02
   9  -3  -1    6.15    0.38
  -9   3  -1    5.34    1.15
  -9   3  -1    7.01    0.41
   9   3  -2    0.72    0.40
   9  -3   2    0.42    0.66
   9  -3   2    1.07    0.10
   9  -3   2    1.01    0.15
   9   3  -2    1.14    0.09
   9   3  -2    0.66    0.45
  -9  -3  -2    1.31    0.14
  -9  -3  -2    1.06    0.12
   9  -3  -2    0.99    0.09
  -9   3  -2    0.92    0.13
   9   3   2    0.84    0.19
   9   3   2    2.34    0.91
   9  -3  -2    1.03    0.69
   9   3   2    1.08    0.12
  -9   3  -2    1.17    0.09
   9   3   2    0.89    0.71
  -9   3  -2   -0.46    1.11
   9   3  -3    0.02    0.02
   9  -3   3    0.68    1.68
   9  -3   3    0.10    0.06
   9  -3   3    0.01    0.09
   9   3  -3   -0.07    0.05
  -9  -3  -3   -0.02    0.08
  -9  -3  -3   -0.05    0.05
   9   3   3    0.23    1.19
   9   3   3    0.03    0.10
   9  -3  -3    0.00    0.04
  -9   3  -3    0.02    0.07
  -9   3  -3   -1.57    1.13
  -9   3  -3    0.02    0.04
   9   3  -4    0.81    0.05
   9   3  -4    0.62    0.07
  -9  -3  -4    0.59    0.13
  -9  -3  -4    0.65    0.09
   9  -3   4    1.20    0.26
   9   3   4    0.37    0.13
  -9   3  -4    0.50    0.08
   9  -3  -4    0.72    0.07
  -9  -3  -5    0.28    0.15
   9  -3   5    0.21    0.11
   9   3  -5    0.34    0.03
  -9  -3  -5    0.24    0.08
   9  -3  -5    0.39    0.06
  -9   3  -5    0.22    0.07
   9  -3  -5    0.37    0.08
  -9   3  -5    0.21    0.13
   9   3   5    0.17    0.13
  -9  -3  -6    0.27    0.09
   9  -3   6    0.28    0.13
  -9  -3  -6    0.21    0.20
  -9   3  -6    0.25    0.09
   9  -3  -6    0.46    0.08
   9   3   6    0.40    0.16
  -9   3  -6    0.31    0.18
   9  -3   7   -0.08    0.12
  -9  -3  -7   -0.02    0.09
  -9   3  -7    0.03    0.08
   9   3   7   -0.01    0.13
  10   3   0    1.80    0.22
  10  -3   0    1.11    0.68
  10  -3   0    1.89    0.14
  10   3   0    2.19    0.16
  10  -3   0    1.51    0.19
  10   3   0    1.96    0.89
  10   3   0    1.52    0.81
 -10   3   1    6.42    1.17
 -10  -3  -1    8.10    0.53
  10  -3   1    8.38    0.56
  10   3  -1    8.66    0.53
  10   3  -1    9.72    1.25
  10  -3   1    8.49    1.12
  10   3  -1    7.68    1.06
 -10   3  -1    8.47    1.47
  10  -3  -1    8.47    1.08
  10   3   1    4.75    1.16
 -10   3  -1    8.83    0.53
  10   3   1    8.85    0.58
  10   3   1    9.04    0.54
  10   3   1    9.87    1.34
  10  -3  -1    8.86    0.52
  10   3  -2    0.96    0.53
  10  -3   2    0.11    0.06
  10  -3   2    0.05    0.08
 -10  -3  -2    0.01    0.05
 -10  -3  -2   -0.03    0.08
  10   3  -2    0.05    0.06
  10  -3   2    0.58    1.30
  10  -3  -2    0.06    0.05
  10  -3  -2    0.32    0.87
 -10   3  -2    0.09    0.04
  10   3   2    0.00    0.07
  10   3   2    0.03    0.09
 -10   3  -2    1.77    1.48
  10   3   2   -2.16    1.14
  10   3   2    2.19    1.10
 -10   3  -2    0.04    0.07
  10  -3   3    1.68    1.80
 -10  -3  -3    1.85    0.22
 -10  -3  -3    2.35    0.16
  10  -3   3    2.09    0.17
  10  -3   3    2.23    0.23
  10   3   3    3.84    1.43
  10   3   3    2.35    0.25
 -10   3  -3    1.82    0.20
 -10   3  -3    2.16    0.15
  10   3   3    1.36    1.67
  10  -3   4    0.03    0.11
  10   3  -4    0.13    0.04
 -10  -3  -4    0.08    0.15
 -10  -3  -4    0.06    0.06
  10   3   4    0.00    0.12
 -10   3  -4    0.28    0.12
  10  -3  -4    0.03    0.04
 -10   3  -4    0.08    0.06
  10   3  -5    0.64    0.07
 -10  -3  -5    0.53    0.14
 -10  -3  -5    0.48    0.18
  10  -3   5    1.09    0.19
  10  -3  -5    0.72    0.10
  10   3   5    0.38    0.12
 -10   3  -5    1.16    0.20
  10  -3  -5    0.89    0.08
  10  -3   6   -0.05    0.11
 -10  -3  -6   -0.04    0.08
 -10  -3  -6   -0.01    0.22
 -10   3  -6    0.02    0.08
 -10   3  -6   -0.18    0.18
  10   3   6    0.04    0.13
  10  -3  -6   -0.08    0.08
  10  -3   7    0.15    0.13
 -10  -3  -7   -0.10    0.09
  10   3   7    0.06    0.13
 -10   3  -7   -0.02    0.08
  11  -3   0   -0.51    0.85
  11   3   0    0.04    1.07
  11   3  -1    1.89    0.98
  11  -3   1    2.64    1.17
  11   3  -1    2.61    0.21
  11  -3   1    2.44    0.26
  11   3   1    2.84    0.22
  11   3   1    1.12    1.09
  11   3   1    3.22    0.29
  11  -3  -1    3.16    0.99
  11  -3  -1    2.77    0.19
  11   3   1    2.47    0.93
  11  -3   2    2.95    0.26
  11   3  -2    2.79    0.20
  11  -3   2    2.78    0.20
  11  -3   2    2.66    1.60
 -11  -3  -2    2.33    0.24
  11   3  -2    0.82    0.99
  11  -3  -2    3.06    1.25
  11   3   2    1.34    1.19
  11  -3  -2    2.58    0.19
 -11   3  -2    2.66    0.20
  11   3   2    3.60    0.31
  11   3   2    2.66    0.21
 -11   3  -2    3.18    1.51
 -11   3  -2    2.65    0.22
  11  -3   3    0.03    0.21
  11   3  -3   -0.12    0.06
 -11  -3  -3    0.07    0.07
 -11  -3  -3    0.01    0.12
  11  -3   3    0.25    0.08
 -11   3  -3   -0.08    0.09
 -11   3  -3   -0.10    0.05
  11   3   3    0.08    0.14
 -11  -3  -4    0.71    0.09
  11  -3   4    0.66    0.14
 -11  -3  -4    0.51    0.17
  11   3  -4    0.88    0.08
  11  -3  -4    0.69    0.08
  11   3   4    0.87    0.18
 -11   3  -4    0.39    0.14
 -11   3  -4    0.37    0.08
 -11  -3  -5   -0.25    0.19
 -11  -3  -5    0.09    0.08
  11  -3   5    0.05    0.11
 -11   3  -5    0.07    0.07
  11   3   5    0.14    0.11
 -11   3  -5   -0.01    0.20
  11  -3  -5    0.10    0.06
 -11  -3  -6    0.17    0.12
 -11  -3  -6    0.02    0.29
  11  -3   6    0.02    0.11
  11   3   6    0.10    0.17
 -11   3  -6    0.10    0.08
 -11  -3  -7    0.02    0.12
  11  -3   7   -0.07    0.14
  11   3   7   -0.01    0.13
 -11   3  -7   -0.13    0.10
  12  -3   0    4.05    0.35
  12   3   0    4.44    0.37
  12   3   0    6.09    1.56
  12  -3   0    2.09    1.23
  12   3   0    4.78    0.31
  12  -3   1    2.46    1.57
  12   3  -1    1.15    1.28
  12   3  -1    1.53    0.16
  12  -3   1    1.42    0.13
  12  -3   1    1.42    0.19
  12  -3  -1    1.38    0.13
  12   3   1    1.94    1.71
  12   3   1    1.45    0.22
  12  -3  -1    1.02    1.10
  12   3   1    1.49    0.15
  12  -3   2    2.41    0.24
  12  -3   2    2.15    0.18
  12   3  -2    2.13    0.19
  12   3   2    2.10    0.19
  12   3   2    2.07    0.26
  12  -3  -2   -0.62    1.90
  12  -3   3    0.15    0.08
  12   3  -3    0.10    0.08
 -12  -3  -3    0.16    0.17
  12  -3   3    0.12    0.12
 -12   3  -3    0.02    0.07
 -12   3  -3    0.24    0.13
  12   3   3    0.41    0.30
 -12  -3  -4    0.13    0.09
  12   3  -4    0.03    0.07
  12  -3   4    0.04    0.13
 -12  -3  -4    0.22    0.17
 -12   3  -4    0.21    0.08
  12   3   4    0.02    0.17
  12  -3  -4    0.17    0.05
 -12   3  -4    0.14    0.15
 -12  -3  -5   -0.01    0.09
 -12  -3  -5    0.01    0.25
  12   3  -5    0.25    0.06
  12  -3   5    0.07    0.14
  12  -3  -5    0.07    0.09
  12   3   5    0.06    0.13
  12  -3  -5    0.13    0.06
 -12   3  -5   -0.02    0.08
 -12   3  -5    0.04    0.20
 -12  -3  -6    0.09    0.11
  12  -3   6   -0.09    0.15
 -12   3  -6    0.07    0.10
  12  -3  -6   -0.02    0.13
  12   3   6    0.04    0.16
  12  -3   7    0.28    0.14
  12   3   7   -0.04    0.13
  13   3   0    0.09    0.18
  13   3   0    0.24    0.10
  13  -3   0    0.47    0.15
  13  -3   1    3.22    0.28
  13  -3   1    2.91    0.22
  13   3  -1    3.03    0.24
  13   3   1    2.71    0.30
  13   3   1    2.76    0.24
  13   3  -2    0.36    0.10
  13  -3   2    0.29    0.11
  13   3   2    0.50    0.11
  13   3   2    0.24    0.12
  13   3  -3    0.29    0.09
  13  -3   3    0.44    0.15
  13  -3   3    0.88    0.11
  13   3   3    0.09    0.10
  13   3   3    0.49    0.24
  13  -3   4    0.27    0.19
  13   3  -4    0.11    0.07
  13   3   4    0.09    0.13
  13  -3  -4    0.04    0.05
  13   3  -5    0.26    0.07
  13  -3   5    0.14    0.12
  13  -3  -5    0.25    0.07
  13   3   5    0.03    0.14
  13  -3  -5    0.16    0.10
  13  -3   6    0.01    0.11
  13   3   6   -0.02    0.16
  14   3   0    4.77    0.34
  14   3   0    4.60    0.43
  14  -3   0    4.59    0.39
  14  -3   1    5.87    0.46
  14  -3   1    5.80    0.39
  14   3  -1    6.29    0.41
  14   3   1    6.24    0.48
  14   3   1    5.98    0.40
  14  -3   2    1.61    0.16
  14   3  -2    1.30    0.15
  14  -3   2    1.75    0.24
  14   3   2    1.41    0.17
  14   3   2    1.86    0.26
  14  -3   3    6.03    0.46
  14   3  -3    5.61    0.37
  14   3   3    4.86    0.38
  14  -3  -3    5.92    0.36
  14   3  -4    0.24    0.08
  14  -3   4    0.49    0.17
  14  -3  -4    0.23    0.06
  14   3   4    0.21    0.14
  14   3   5    1.05    0.21
  14  -3  -5    1.15    0.18
  14  -3  -5    0.82    0.18
  14  -3   6    0.13    0.12
  14   3   6    0.25    0.17
  15  -3   0    0.38    0.09
  15   3   0    0.51    0.11
  15  -3   0    0.39    0.18
  15  -3   1    0.09    0.12
  15  -3   1    0.12    0.08
  15  -3  -1   -0.20    0.11
  15   3   1    0.02    0.09
  15   3   1    0.00    0.16
  15  -3   2   -0.06    0.17
  15   3  -2    0.12    0.09
  15  -3   2    0.18    0.14
  15   3   2    0.21    0.18
  15  -3  -2    0.00    0.06
  15  -3   3    0.17    0.10
  15   3  -3    0.25    0.10
  15  -3   3    0.36    0.12
  15   3   3    0.72    0.21
  15   3   3    0.30    0.12
  15  -3  -3    0.36    0.07
  15  -3   4    0.16    0.16
  15   3  -4    0.19    0.08
  15   3   4    0.22    0.17
  15  -3  -4    0.22    0.07
  15  -3   5    0.06    0.11
  15  -3  -5    0.01    0.07
  15   3   5    0.06    0.14
  15  -3   6   -0.01    0.12
  15   3   6    0.07    0.13
  16  -3   0    2.72    0.22
  16   3   0    2.68    0.23
  16  -3   1    0.23    0.08
  16   3  -1    0.01    0.10
  16  -3   1    0.07    0.17
  16   3   1    0.05    0.10
  16  -3  -1    0.01    0.08
  16   3   1    0.17    0.19
  16   3  -2    0.66    0.11
  16  -3   2    0.43    0.15
  16  -3   2    0.69    0.11
  16  -3  -2    0.54    0.09
  16   3   2    0.56    0.18
  16  -3   3    0.07    0.14
  16  -3   3    0.35    0.14
  16   3  -3    0.06    0.08
  16   3   3    0.09    0.13
  16  -3  -3   -0.03    0.06
  16   3   3    0.16    0.17
  16   3  -4    0.06    0.08
  16  -3   4    0.05    0.13
  16   3   4    0.03    0.14
  16  -3  -4    0.15    0.08
  16  -3   5   -0.08    0.12
  16  -3  -5   -0.10    0.11
  16   3   5   -0.02    0.13
  17  -3   0    0.20    0.09
  17   3   0    0.29    0.11
  17  -3   1    0.00    0.08
  17  -3   1   -0.07    0.15
  17   3  -1   -0.02    0.09
  17  -3  -1   -0.02    0.07
  17   3   1    0.47    0.22
  17   3  -2    0.07    0.09
  17  -3   2   -0.01    0.09
  17  -3   2   -0.02    0.22
  17   3   2    0.04    0.21
  17  -3  -2    0.06    0.07
  17   3   2    0.00    0.09
  17  -3   3    0.21    0.16
  17   3  -3    0.04    0.10
  17  -3  -3    0.20    0.10
  17   3   3    0.07    0.13
  17  -3   4    0.03    0.11
  17  -3  -4   -0.07    0.06
  17   3   4   -0.07    0.13
  17  -3   5    0.17    0.20
  17   3   5    0.03    0.12
  18  -3   0    1.18    0.14
  18  -3   1    0.52    0.11
  18   3  -1    0.62    0.12
  18  -3   1    0.28    0.20
  18  -3  -1    0.58    0.10
  18   3   1    0.50    0.24
  18  -3   2    0.03    0.15
  18  -3   2    0.26    0.11
  18   3   2    0.17    0.12
  18   3   2    0.21    0.18
  18  -3   3    0.18    0.15
  18   3   3    0.01    0.34
  18  -3  -3    0.07    0.07
  18  -3   4    0.13    0.23
  18   3  -4    0.11    0.08
  18   3   4   -0.14    0.14
  18  -3  -4    0.02    0.11
  19  -3   0    0.25    0.09
  19  -3   1    0.09    0.25
  19  -3   1    0.11    0.09
  19   3   1    0.16    0.11
  19  -3  -1    0.14    0.08
  19  -3   2    0.07    0.12
  19  -3   2    0.06    0.17
  19   3   2    0.10    0.12
  19   3   2   -0.33    0.21
  19  -3  -2    0.04    0.08
  19  -3   3    0.21    0.20
  19   3   3    0.15    0.11
  19  -3  -3    0.21    0.11
  20  -3   0    1.35    0.14
  20   3   0    1.05    0.14
  20  -3   1    0.04    0.11
  20   3  -1    0.03    0.09
  20   3   1    0.09    0.11
  20  -3  -1   -0.04    0.08
  20  -3   2    0.38    0.20
  20   3   2   -0.11    0.21
  20  -3  -2    0.34    0.13
  21  -3   0    0.41    0.16
  21   3   0    0.48    0.18
   0  -4   0    0.88    0.26
   0   4   0    0.78    0.20
   0  -4   0    0.86    0.08
   0   4   0    0.85    0.06
   0  -4   1   -0.01    0.03
   0  -4  -1    0.00    0.03
   0   4  -1   -0.01    0.02
   0  -4   1   -0.02    0.16
   0   4   1    0.19    0.20
   0   4  -1    0.00    0.01
   0  -4  -1    0.07    0.18
   0   4  -1   -0.17    0.16
   0  -4  -1    0.02    0.04
   0  -4  -2  179.62   10.80
   0   4   2  179.23   10.75
   0   4  -2  175.99   10.73
   0  -4   2  185.32   10.69
   0   4   3   -0.02    0.37
   0   4  -3    0.09    0.04
   0   4   3   -0.26    0.39
   0  -4  -3    0.01    0.05
   0  -4   3   -0.03    0.28
   0   4  -3    0.32    0.38
   0  -4   3    0.04    0.04
   0   4  -3    0.01    0.02
   0   4   3    0.01    0.07
   0  -4  -3    0.01    0.04
   0   4   4   10.97    1.36
   0   4   4   13.45    0.81
   0  -4   4   12.60    0.79
   0   4  -4   13.23    0.78
   0   4   4   11.43    1.33
   0  -4  -4   13.22    0.79
   0   4  -4   13.34    0.79
   0  -4  -4   13.99    0.81
   0  -4   4   12.27    1.13
   0   4   5   -2.04    1.24
   0   4   5    0.02    0.07
   0  -4  -5   -0.02    0.12
   0  -4  -5   -0.01    0.06
   0   4  -5    0.04    0.04
   0  -4   5    1.35    1.72
   0  -4  -6    0.11    0.07
   0   4  -6    0.11    0.06
   0  -4  -6    0.15    0.11
   0   4  -6    0.07    0.08
   0  -4  -7   -0.07    0.12
   0   4  -7    0.03    0.06
   0  -4  -7    0.01    0.08
   0   4  -7    0.08    0.09
   0   4  -8    0.14    0.06
   0  -4  -8    0.08    0.08
  -1   4   0    0.12    0.14
   1  -4   0    0.07    0.03
  -1  -4   0    0.08    0.03
  -1   4   0    0.09    0.02
  -1  -4   0    0.14    0.22
  -1   4   0    0.12    0.02
   1   4   0    0.07    0.02
   1  -4   0    0.11    0.15
   1   4   0    0.26    0.26
   1   4  -1    2.59    0.19
   1   4  -1    3.04    0.18
   1   4  -1    3.13    0.18
   1   4  -1    3.40    0.35
  -1  -4  -1    3.24    0.46
  -1  -4  -1    2.94    0.19
   1  -4   1    3.28    0.38
  -1  -4  -1    3.19    0.20
  -1   4  -1    2.93    0.34
   1   4   1    2.54    0.39
  -1   4  -1    3.05    0.19
  -1  -4   1    2.99    0.19
  -1   4  -1    3.16    0.18
   1  -4  -1    2.95    0.19
   1  -4  -1    2.87    0.18
  -1  -4   1    2.77    0.36
   1  -4  -1    3.14    0.38
  -1   4   2    1.59    0.33
   1   4  -2    1.51    0.10
   1  -4   2    1.09    0.29
  -1  -4  -2    1.62    0.12
   1   4  -2    1.34    0.28
  -1  -4  -2    1.58    0.10
   1   4  -2    1.53    0.09
  -1   4  -2    1.52    0.11
   1  -4  -2    1.40    0.10
  -1   4  -2    1.47    0.35
  -1   4  -2    1.53    0.10
   1  -4  -2    1.76    0.40
   1  -4  -2    1.52    0.12
  -1  -4   2    1.23    0.25
  -1   4   3    0.12    0.07
  -1  -4  -3    0.07    0.03
   1  -4   3    0.96    0.39
   1  -4   3    0.08    0.05
  -1   4   3    0.34    0.38
  -1  -4  -3    0.13    0.06
   1   4  -3   -0.24    0.34
   1   4   3   -0.08    0.38
   1  -4  -3    0.08    0.05
   1   4   3    0.12    0.08
  -1   4  -3   -0.30    0.42
   1   4   3   -0.01    0.44
  -1  -4   3    0.14    0.23
  -1   4  -3    0.11    0.04
   1  -4  -3    0.08    0.04
  -1   4  -3    0.04    0.03
  -1   4   4   -0.68    0.59
   1   4  -4    0.04    0.04
   1  -4   4    0.03    0.05
  -1   4   4   -0.10    0.58
   1   4  -4   -0.01    0.03
  -1  -4  -4    0.00    0.04
   1  -4   4   -0.07    0.56
  -1  -4  -4    0.05    0.07
  -1   4   4    0.00    0.06
   1   4   4   -0.47    0.70
   1  -4  -4   -0.02    0.04
  -1  -4   4    0.42    0.46
   1   4   4    0.04    0.07
   1   4   4    0.61    0.77
  -1   4  -4    0.00    0.05
   1  -4  -4   -0.01    0.06
  -1   4  -4    0.02    0.03
   1  -4   5   -1.11    1.30
  -1  -4  -5    0.17    0.06
  -1  -4  -5    0.20    0.12
   1   4   5   -0.87    2.36
   1  -4  -5    0.28    0.06
  -1   4  -5    0.17    0.05
   1   4  -6    0.10    0.08
  -1  -4  -6    0.06    0.07
   1   4  -6    0.09    0.05
  -1  -4  -6    0.19    0.12
   1  -4  -6    0.03    0.07
  -1   4  -6    0.09    0.06
  -1   4  -6    0.11    0.09
   1  -4  -6    0.00    0.10
   1   4  -7    0.08    0.05
  -1  -4  -7    0.15    0.14
  -1  -4  -7    0.18    0.08
   1   4  -7    0.15    0.09
   1  -4  -7    0.03    0.08
  -1   4  -7    0.11    0.06
  -1   4  -7    0.17    0.10
   1  -4  -7    0.04    0.12
   1   4  -8   -0.06    0.05
  -1  -4  -8   -0.12    0.08
  -1   4  -8    0.05    0.06
   1  -4  -8    0.06    0.08
   2   4   0   15.95    1.13
   2  -4   0   15.90    1.07
   2   4   0   15.29    0.91
  -2   4   0   16.93    1.07
  -2   4   0   16.34    0.92
  -2  -4   0   15.43    0.92
   2  -4   0   14.69    0.92
  -2  -4   0   14.32    1.07
  -2  -4  -1   10.60    0.64
   2   4  -1   10.89    0.63
  -2  -4  -1   10.69    0.64
   2   4  -1   12.04    0.80
  -2   4   1    8.42    0.79
  -2  -4  -1   10.47    0.90
   2  -4   1   11.30    0.83
   2  -4   1   10.65    0.64
   2   4  -1   10.83    0.63
   2  -4  -1   10.04    0.63
  -2   4  -1   11.40    0.83
   2   4   1   10.94    0.64
  -2   4  -1   10.77    0.63
  -2   4  -1   10.45    0.64
   2   4   1   12.97    0.90
  -2  -4   1   11.16    0.77
   2  -4  -1   10.58    0.84
  -2  -4  -2    2.36    0.15
   2   4  -2    1.93    0.12
   2  -4   2    1.84    0.14
  -2   4   2    1.64    0.30
   2   4  -2    1.90    0.11
  -2  -4  -2    1.97    0.13
   2   4  -2    1.77    0.27
   2   4  -2    1.89    0.13
   2  -4   2    2.00    0.37
  -2   4  -2    2.26    0.46
   2   4   2    1.74    0.17
  -2   4  -2    1.87    0.13
   2  -4  -2    1.77    0.39
  -2   4  -2    1.82    0.12
   2   4   2    2.08    0.40
   2  -4  -2    1.85    0.12
  -2  -4   2    1.53    0.27
   2  -4  -2    1.92    0.13
  -2   4   3    0.91    0.11
   2   4  -3    0.90    0.06
  -2  -4  -3    0.84    0.11
   2  -4   3    1.23    0.41
   2   4  -3    1.02    0.32
   2  -4   3    0.81    0.12
  -2  -4  -3    0.88    0.08
  -2   4   3    0.70    0.33
   2   4   3    0.70    0.56
   2  -4  -3    0.86    0.10
   2  -4  -3    0.89    0.07
  -2   4  -3    0.87    0.07
   2   4   3    0.89    0.13
  -2  -4   3    0.60    0.24
  -2   4  -3    0.85    0.55
  -2   4  -3    0.92    0.09
   2  -4   4    1.35    0.14
  -2  -4  -4    1.30    0.11
  -2   4   4    0.04    0.62
  -2  -4  -4    1.38    0.16
   2   4  -4    1.59    0.10
   2   4  -4    1.43    0.11
  -2   4   4    1.19    0.58
   2  -4   4    1.31    0.64
  -2   4  -4    1.50    0.14
   2   4   4    1.39    0.19
   2   4   4    0.50    0.72
   2  -4  -4    1.58    0.14
  -2   4  -4    1.60    0.86
   2   4   4    0.82    0.91
  -2   4  -4    1.51    0.11
   2  -4  -4    1.24    0.11
  -2  -4  -5    0.27    0.07
  -2  -4  -5    0.37    0.11
   2   4  -5    0.38    0.09
   2  -4   5    0.22    0.08
   2   4  -5    0.36    0.05
   2   4   5    0.41    0.11
  -2   4  -5    0.21    0.06
   2  -4  -5    0.24    0.06
  -2   4  -5    0.37    0.09
  -2  -4  -6    0.70    0.10
   2   4  -6    0.72    0.08
  -2  -4  -6    0.71    0.15
   2   4  -6    0.79    0.10
   2  -4  -6    0.64    0.09
  -2   4  -6    0.44    0.08
   2  -4  -6    0.68    0.13
  -2   4  -6    0.59    0.12
   2   4   6    0.84    0.12
   2   4  -7    0.09    0.05
  -2  -4  -7   -0.08    0.14
  -2  -4  -7    0.04    0.08
   2   4  -7   -0.03    0.07
  -2   4  -7   -0.06    0.10
   2  -4  -7    0.06    0.07
  -2   4  -7    0.10    0.06
   2  -4  -7    0.04    0.12
  -2  -4  -8    0.08    0.09
   2   4  -8   -0.01    0.05
   2  -4  -8    0.07    0.07
  -2   4  -8   -0.02    0.06
  -3   4   0    3.71    0.22
  -3  -4   0    3.50    0.23
   3   4   0    3.58    0.22
   3   4   0    3.87    0.50
  -3  -4   0    3.94    0.49
   3  -4   0    3.80    0.42
   3  -4   0    3.54    0.22
  -3   4   0    3.99    0.40
  -3   4   1   98.33    5.92
   3   4  -1  109.90    5.96
   3  -4   1   96.51    5.97
  -3  -4  -1   84.58    6.01
  -3  -4  -1   94.24    5.78
  -3   4  -1   94.27    6.00
   3  -4  -1  100.30    5.95
   3   4   1  116.02    6.10
  -3  -4   1   95.51    5.90
   3   4  -2    0.26    0.17
   3   4  -2    0.63    0.04
   3  -4   2    0.48    0.31
  -3  -4  -2    0.56    0.06
   3   4  -2    0.45    0.05
   3  -4   2    0.48    0.08
  -3  -4  -2    0.61    0.08
  -3   4   2    0.67    0.23
  -3   4  -2    0.52    0.07
   3   4   2    0.30    0.34
   3  -4  -2    0.47    0.04
   3  -4  -2    0.97    0.33
  -3   4  -2    0.14    0.38
   3   4   2    0.54    0.06
   3   4   2    0.65    0.33
  -3   4  -2    0.53    0.04
   3   4   2    0.39    0.08
  -3  -4   2    0.56    0.18
  -3  -4  -3    7.76    0.47
   3  -4   3    6.87    0.47
  -3  -4  -3    8.16    0.45
   3   4  -3    7.90    0.45
   3   4  -3    7.24    0.43
   3  -4   3    7.14    0.86
  -3   4   3    7.38    0.68
   3   4   3    7.14    0.49
   3  -4  -3    7.45    0.45
   3   4   3    6.38    0.88
  -3   4  -3    7.76    0.46
  -3   4  -3    7.27    0.44
  -3   4  -3    7.82    0.95
   3  -4  -3    7.25    0.44
   3   4   3    6.88    1.04
  -3  -4   3    6.25    0.52
  -3  -4  -4    0.02    0.04
   3   4  -4    0.00    0.03
   3  -4   4   -1.02    0.65
   3   4  -4    0.02    0.02
  -3   4   4    0.58    0.50
  -3  -4  -4    0.04    0.08
   3  -4   4    0.01    0.06
  -3   4   4   -0.44    0.38
   3   4   4    0.00    0.07
  -3   4  -4    0.07    0.06
  -3   4  -4    0.02    0.04
   3  -4  -4   -0.03    0.06
   3  -4  -4    0.08    0.04
   3   4   4   -0.25    0.78
  -3   4  -4   -1.00    0.90
   3   4   4   -0.93    0.94
  -3  -4  -5    2.49    0.24
   3   4  -5    2.03    0.15
  -3  -4  -5    2.13    0.17
   3  -4   5    2.23    0.20
   3  -4  -5    1.97    0.25
   3   4   5    2.40    0.22
  -3   4  -5    2.21    0.16
   3  -4  -5    2.21    0.16
  -3   4  -5    2.07    0.20
   3   4  -6   -0.03    0.04
  -3  -4  -6   -0.05    0.07
   3   4  -6    0.03    0.06
  -3  -4  -6    0.01    0.12
  -3   4  -6    0.08    0.06
   3   4   6   -0.01    0.10
   3  -4  -6    0.01    0.10
   3  -4  -6    0.01    0.06
  -3   4  -6   -0.02    0.10
  -3  -4  -7    0.01    0.08
   3   4  -7    0.04    0.05
   3   4  -7    0.07    0.07
  -3  -4  -7   -0.02    0.14
   3  -4  -7    0.02    0.07
  -3   4  -7    0.07    0.07
  -3   4  -7    0.06    0.12
   3  -4  -7    0.04    0.11
  -3  -4  -8   -0.02    0.09
   3   4  -8    0.08    0.05
   3  -4  -8   -0.02    0.07
  -3   4  -8   -0.09    0.06
  -4   4   0   20.66    1.25
   4  -4   0   20.82    1.25
   4   4   0   21.30    1.25
  -4  -4   0   20.93    1.47
   4   4   0   24.77    1.53
  -4   4   0   19.95    1.46
   4  -4   0   21.16    1.42
   4  -4   1    3.63    0.43
  -4  -4  -1    2.93    0.18
  -4  -4  -1    2.81    0.20
   4  -4   1    3.05    0.19
   4   4  -1    3.07    0.18
  -4   4   1    2.74    0.38
   4   4  -1    2.46    0.38
   4   4   1    2.77    0.51
   4   4   1    3.23    0.20
  -4   4  -1    3.99    0.56
   4  -4  -1    3.03    0.39
  -4  -4   1    2.80    0.37
   4  -4  -1    2.90    0.18
  -4   4  -1    2.64    0.19
  -4   4  -1    3.08    0.18
   4   4  -2    2.94    0.19
   4  -4   2    3.59    0.52
   4   4  -2    2.75    0.32
   4  -4   2    2.97    0.22
  -4  -4  -2    3.14    0.22
   4   4  -2    3.19    0.19
   4  -4   2    2.60    0.21
  -4   4   2    3.16    0.41
  -4   4  -2    3.18    0.19
   4   4   2    3.16    0.20
  -4   4  -2    4.44    0.70
   4  -4  -2    3.12    0.19
   4   4   2    2.88    0.24
   4   4   2    3.77    0.56
   4  -4  -2    4.29    0.54
   4   4   2    2.94    0.56
  -4   4  -2    3.22    0.21
   4  -4   3    2.64    0.20
   4  -4   3    2.22    0.60
  -4  -4  -3    2.59    0.17
  -4   4   3    1.27    0.34
   4   4  -3    2.15    0.16
  -4  -4  -3    2.79    0.20
   4   4   3    3.15    0.88
  -4   4  -3    2.44    0.16
   4  -4  -3    2.43    0.15
  -4   4  -3    3.99    0.86
   4   4   3    2.48    0.22
  -4   4  -3    2.66    0.19
   4   4   3    2.76    0.69
   4   4  -4    0.00    0.03
  -4  -4  -4   -0.08    0.05
   4  -4   4    0.03    0.08
   4   4  -4   -0.01    0.02
   4  -4   4    0.34    0.87
  -4  -4  -4    0.09    0.08
   4  -4  -4    0.03    0.05
  -4   4  -4   -0.23    1.10
   4   4   4    0.11    1.09
   4   4   4    0.60    0.88
  -4   4  -4    0.00    0.04
   4   4   4    0.03    0.10
   4  -4  -4    0.04    0.04
  -4   4  -4    0.01    0.06
   4   4  -5    0.07    0.03
   4  -4   5    0.15    0.09
  -4  -4  -5    0.03    0.11
  -4  -4  -5   -0.01    0.06
  -4   4  -5    0.11    0.05
   4  -4  -5    0.07    0.08
   4  -4  -5    0.01    0.06
   4   4   5    0.03    0.09
  -4   4  -5    0.02    0.09
   4   4  -6    0.38    0.06
  -4  -4  -6    0.22    0.14
   4  -4   6    0.48    0.12
   4   4  -6    0.51    0.07
  -4   4  -6    0.49    0.13
   4  -4  -6    0.38    0.08
  -4   4  -6    0.28    0.12
   4  -4  -6    0.30    0.11
   4   4   6    0.66    0.14
  -4  -4  -7    0.14    0.09
   4   4  -7   -0.06    0.06
  -4  -4  -7   -0.05    0.14
   4   4  -7    0.01    0.04
  -4   4  -7    0.05    0.07
   4  -4  -7    0.00    0.07
   4  -4  -7    0.02    0.11
  -4   4  -7   -0.08    0.12
  -4  -4  -8    0.13    0.09
   4   4  -8   -0.10    0.07
   4  -4  -8    0.05    0.08
  -4   4  -8   -0.10    0.07
   5   4   0    9.81    0.57
   5  -4   0    9.47    0.77
   5   4   0   10.39    0.89
  -5  -4   0    9.13    0.57
   5  -4   0    9.51    0.57
  -5   4   0    9.67    0.57
  -5   4   0    9.15    0.86
   5   4  -1    0.04    0.03
   5   4  -1    0.09    0.01
  -5  -4  -1    0.04    0.03
   5  -4   1    0.02    0.03
   5   4  -1   -0.02    0.25
  -5  -4  -1    0.03    0.04
   5  -4   1    0.04    0.31
  -5   4   1    0.27    0.24
   5  -4  -1    0.01    0.24
   5   4   1    0.15    0.43
  -5   4  -1    0.05    0.02
  -5   4  -1    0.07    0.03
   5   4   1    0.08    0.27
  -5   4  -1    0.42    0.31
   5   4   1    0.04    0.06
   5  -4   2    1.15    0.37
  -5  -4  -2    1.47    0.10
   5  -4   2    1.60    0.11
   5   4  -2    1.29    0.10
   5   4  -2    1.14    0.22
  -5   4   2    1.66    0.33
  -5  -4  -2    1.30    0.14
   5   4  -2    1.48    0.09
   5   4  -2    1.49    0.28
   5  -4   2    1.47    0.15
  -5   4  -2    1.34    0.10
   5   4   2    1.28    0.17
  -5   4  -2    1.51    0.12
   5   4   2    1.32    0.12
  -5   4  -2    1.76    0.60
   5   4   2    1.41    0.54
   5  -4  -2    1.55    0.40
   5   4   2    1.40    0.53
  -5   4   3    0.39    0.35
   5   4  -3    0.79    0.07
  -5  -4  -3    0.86    0.11
   5   4  -3    0.95    0.07
   5  -4   3    0.96    0.12
   5  -4   3    1.04    0.47
  -5  -4  -3    0.72    0.08
   5   4   3    0.74    0.52
  -5   4  -3    0.83    0.11
  -5   4  -3    1.18    0.61
   5   4   3    0.80    0.65
  -5   4  -3    0.82    0.07
   5  -4  -3    0.75    0.06
   5   4   3    0.91    0.13
  -5  -4  -4    0.27    0.06
  -5  -4  -4    0.16    0.09
   5   4  -4    0.26    0.03
   5   4  -4    0.16    0.02
   5  -4   4    0.11    0.08
   5  -4  -4    0.33    0.07
   5  -4  -4    0.21    0.04
   5   4   4    0.08    0.09
  -5   4  -4    0.13    0.05
  -5   4  -4    0.68    1.25
   5   4   4   -0.42    1.00
  -5   4  -4    0.13    0.08
  -5  -4  -5    0.79    0.10
   5   4  -5    0.73    0.06
  -5  -4  -5    0.73    0.14
  -5   4  -5    0.98    0.14
   5  -4  -5    0.78    0.11
   5   4   5    0.79    0.15
   5  -4  -5    0.59    0.08
  -5   4  -5    0.51    0.08
   5   4  -6    0.11    0.04
  -5  -4  -6    0.16    0.08
   5  -4   6    0.00    0.10
  -5  -4  -6    0.09    0.14
   5   4  -6    0.08    0.04
   5   4   6    0.07    0.12
   5  -4  -6    0.15    0.10
  -5   4  -6    0.13    0.07
  -5   4  -6    0.08    0.11
   5  -4  -6    0.03    0.09
   5   4  -7    0.16    0.07
  -5  -4  -7    0.25    0.09
   5   4  -7    0.14    0.04
  -5  -4  -7    0.20    0.17
  -5   4  -7    0.16    0.07
  -5   4  -7    0.19    0.14
   5  -4  -7    0.15    0.07
   5  -4  -7    0.17    0.12
  -5  -4  -8    0.04    0.08
   5   4  -8    0.03    0.06
  -5   4  -8    0.12    0.07
  -6   4   0    8.69    0.59
   6   4   0   10.27    0.59
   6   4   0   10.53    1.03
  -6   4   0   10.62    0.97
   6  -4   0    9.81    0.88
   6   4   0   11.69    0.96
   6   4  -1    0.44    0.38
  -6  -4  -1    0.29    0.06
   6  -4   1    0.33    0.08
   6   4  -1    0.09    0.34
   6  -4   1    0.30    0.07
  -6   4   1    0.22    0.31
   6   4  -1    0.23    0.05
   6  -4   1    0.42    0.38
  -6  -4  -1    0.35    0.04
   6   4  -1    0.29    0.03
   6   4   1    0.42    0.39
  -6   4  -1    0.31    0.03
   6  -4  -1    0.30    0.30
   6   4   1    0.28    0.07
  -6   4  -1    0.31    0.35
  -6   4  -1    0.38    0.05
   6   4   1    0.00    0.44
   6   4   1    0.48    0.14
  -6  -4  -2   10.51    0.60
   6   4  -2    9.67    0.60
   6   4  -2    8.76    0.73
  -6   4   2   11.15    0.90
   6  -4   2    9.13    1.07
  -6  -4  -2   10.00    0.62
   6  -4   2   10.09    0.60
   6   4  -2   10.69    0.59
   6   4   2   10.22    0.61
  -6   4  -2   10.10    0.61
   6   4   2   11.50    1.17
   6  -4  -2    9.13    0.60
   6  -4  -2    9.67    0.95
   6   4   2    9.32    1.16
  -6   4  -2   10.30    0.60
  -6   4  -2    9.59    1.14
  -6  -4  -3    3.95    0.25
  -6  -4  -3    3.99    0.29
   6  -4   3    4.42    0.90
   6  -4   3    3.37    0.29
   6   4  -3    4.49    0.23
   6   4  -3    3.76    0.24
   6  -4   3    3.53    0.27
  -6   4  -3    2.82    1.13
   6   4   3    4.32    0.96
   6   4   3    3.62    0.26
   6   4   3    2.76    0.71
  -6   4  -3    4.47    0.28
   6   4   3    3.85    0.31
   6  -4  -3    3.84    0.24
  -6   4  -3    3.61    0.24
   6  -4   4    1.12    0.15
   6   4  -4    0.89    0.06
  -6  -4  -4    1.02    0.14
  -6  -4  -4    0.62    0.09
   6   4   4    0.75    0.93
   6  -4  -4    0.77    0.07
  -6   4  -4    0.80    0.12
  -6   4  -4    0.79    0.09
   6  -4  -4    0.84    0.11
   6   4   4    1.00    0.16
  -6  -4  -5    0.05    0.11
   6  -4   5    0.11    0.16
   6   4  -5    0.21    0.03
  -6  -4  -5    0.17    0.07
   6   4  -5    0.23    0.04
   6   4   5    0.11    0.24
   6  -4  -5    0.18    0.06
  -6   4  -5    0.16    0.06
  -6   4  -5    0.39    0.12
   6  -4  -5    0.23    0.08
   6   4  -6   -0.05    0.05
  -6  -4  -6   -0.10    0.07
   6   4  -6    0.00    0.03
  -6  -4  -6   -0.04    0.15
   6  -4   6    0.01    0.11
   6  -4  -6    0.02    0.08
  -6   4  -6    0.10    0.07
  -6   4  -6   -0.03    0.14
   6  -4  -6    0.03    0.08
   6   4   6    0.07    0.14
  -6  -4  -7   -0.13    0.08
   6   4  -7    0.02    0.04
   6   4   7    0.15    0.12
  -6   4  -7    0.05    0.07
   6  -4  -7    0.04    0.07
  -6  -4  -8    0.27    0.13
  -6   4  -8    0.10    0.10
   7   4   0   85.98    5.19
   7  -4   0   89.79    5.48
  -7   4   0   92.95    5.19
  -7   4   0   85.57    5.54
   7   4   0   86.87    5.57
  -7   4   1   14.57    1.21
  -7  -4  -1   13.10    0.81
  -7  -4  -1   13.41    0.82
   7   4  -1   13.98    0.81
   7   4  -1   13.84    1.11
   7  -4   1   12.23    0.83
   7  -4   1   13.34    1.23
   7  -4   1   13.65    0.81
  -7   4  -1   13.28    0.80
   7   4   1   14.15    1.31
   7  -4  -1   14.67    1.10
   7   4   1   14.67    1.47
   7   4   1   14.23    0.82
  -7   4  -1   14.14    0.81
  -7   4  -1   14.20    1.42
   7   4   1   13.33    0.87
   7   4  -2   43.20    2.60
  -7  -4  -2   45.08    2.62
   7  -4   2   39.14    3.03
   7  -4   2   43.55    2.63
   7  -4   2   45.68    2.61
  -7  -4  -2   45.11    2.60
   7   4  -2   45.43    2.59
  -7   4   2   48.89    2.91
   7   4   2   39.46    3.24
   7   4   2   44.72    2.65
   7   4   2   41.79    3.03
  -7   4  -2   39.57    3.14
   7   4   2   45.98    2.61
   7  -4  -2   44.27    2.88
  -7   4  -2   46.43    2.61
  -7   4  -2   42.70    2.60
  -7  -4  -3    3.25    0.24
   7  -4   3    2.68    0.74
  -7  -4  -3    3.03    0.20
   7  -4   3    2.71    0.20
   7   4  -3    2.88    0.19
   7  -4   3    3.16    0.25
  -7   4  -3    2.71    0.96
   7  -4  -3    2.68    0.18
   7   4   3    1.80    0.99
   7   4   3    2.53    1.23
   7   4   3    2.74    0.21
  -7   4  -3    2.87    0.22
  -7   4  -3    2.96    0.19
   7  -4  -3    2.99    0.18
   7  -4   4    8.84    0.60
  -7  -4  -4    8.95    0.56
   7   4  -4    7.86    0.54
  -7  -4  -4    9.20    0.60
   7   4   4    9.98    0.62
   7  -4  -4    9.05    0.54
  -7   4  -4    9.65    0.59
   7   4   4    8.36    1.76
  -7   4  -4    9.31    0.55
  -7  -4  -5    0.90    0.11
  -7  -4  -5    0.83    0.15
   7   4  -5    0.98    0.07
   7  -4   5    1.50    0.20
  -7   4  -5    0.71    0.14
   7  -4  -5    1.05    0.10
   7  -4  -5    1.05    0.12
  -7   4  -5    0.74    0.10
   7   4   5    1.29    0.21
   7   4  -6    1.26    0.10
  -7  -4  -6    1.29    0.14
   7  -4   6    1.64    0.22
  -7  -4  -6    1.71    0.26
   7  -4  -6    1.31    0.14
   7   4   6    1.81    0.24
  -7   4  -6    1.04    0.13
  -7   4  -6    1.24    0.25
  -7  -4  -7    0.24    0.11
   7   4  -7    0.07    0.05
  -7  -4  -7    0.12    0.28
   7  -4   7   -0.11    0.12
   7  -4  -7   -0.01    0.13
  -7   4  -7    0.10    0.17
   7  -4  -7    0.13    0.14
   7   4   7    0.04    0.13
  -7   4  -7    0.09    0.10
  -7  -4  -8    0.04    0.10
  -7   4  -8    0.13    0.09
   8  -4   0   25.60    1.90
   8   4   0   27.18    1.96
   8   4   0   26.15    2.05
  -8   4   0   25.96    2.06
   8   4   0   26.77    1.53
   8  -4   0   24.01    1.55
   8  -4   1   11.30    1.21
   8   4  -1   10.74    1.10
  -8   4   1   11.09    1.32
   8   4  -1   10.37    1.19
  -8  -4  -1   10.32    0.66
   8   4  -1   11.47    0.67
   8  -4   1   11.43    0.67
   8  -4  -1   12.55    1.08
   8   4   1   11.49    0.68
  -8   4  -1   11.29    1.39
   8   4   1   10.43    0.72
   8   4   1   11.19    1.28
  -8   4  -1   11.45    0.67
   8   4   1   13.03    1.47
  -8   4  -1   11.38    0.66
   8  -4   2   13.31    0.77
   8   4  -2   12.62    0.77
  -8  -4  -2   13.41    0.77
  -8  -4  -2   12.60    0.79
  -8   4   2   13.93    1.33
   8  -4   2   12.78    0.80
   8   4  -2   12.89    0.76
   8  -4   2   11.87    1.28
   8   4   2   11.26    1.58
  -8   4  -2   13.40    0.76
   8   4   2   12.97    0.82
   8  -4  -2   14.39    1.26
  -8   4  -2   11.55    1.51
   8   4   2   12.96    0.78
  -8   4  -2   13.07    0.78
   8   4   2   13.55    1.36
   8  -4  -2   11.10    0.77
   8  -4   3    9.31    0.58
   8   4  -3    9.50    0.52
   8  -4   3    7.60    1.19
   8   4  -3    8.42    0.53
  -8  -4  -3    8.57    0.57
  -8  -4  -3    8.52    0.54
   8   4   3    6.85    1.71
  -8   4  -3    8.77    0.56
   8   4   3    9.15    0.61
  -8   4  -3    8.75    0.53
   8   4   3    8.40    0.54
  -8  -4  -4    4.64    0.33
   8   4  -4    5.24    0.30
   8  -4   4    5.59    0.39
  -8  -4  -4    5.07    0.38
  -8   4  -4    5.40    0.37
  -8   4  -4    4.99    0.33
   8   4   4    5.43    0.41
   8  -4  -4    4.71    0.31
  -8  -4  -5    0.60    0.10
  -8  -4  -5    0.75    0.16
   8   4  -5    0.63    0.04
   8  -4   5    0.37    0.12
   8  -4  -5    0.75    0.08
  -8   4  -5    0.78    0.15
  -8   4  -5    0.40    0.08
   8   4   5    0.23    0.12
   8  -4  -5    0.66    0.10
   8   4  -6    1.33    0.08
   8  -4   6    1.07    0.17
  -8  -4  -6    0.89    0.12
  -8  -4  -6    0.98    0.20
  -8   4  -6    1.23    0.14
   8  -4  -6    1.18    0.12
  -8   4  -6    0.58    0.18
   8   4   6    2.07    0.26
   8  -4   7    0.20    0.14
  -8  -4  -7    0.17    0.25
  -8  -4  -7    0.15    0.09
  -8   4  -7    0.26    0.20
  -8   4  -7   -0.02    0.07
   8  -4  -7   -0.03    0.08
   8   4   7    0.12    0.14
  -9   4   0    6.87    1.10
   9   4   0    7.11    0.50
   9   4   0    7.81    1.04
   9  -4   0    8.50    1.04
   9   4   0    6.46    1.00
   9  -4   0    7.32    0.48
   9   4   0    7.63    0.46
   9  -4   1   12.51    0.72
   9   4  -1   11.06    1.22
   9   4  -1   12.28    0.72
  -9  -4  -1   11.34    0.72
   9  -4   1   11.31    1.33
   9  -4   1   11.56    0.75
  -9   4   1   11.57    1.34
   9   4  -1   13.08    1.26
  -9   4  -1   10.99    1.49
   9   4   1    8.64    1.27
   9   4   1   11.85    0.77
   9   4   1   14.60    1.70
   9   4   1   12.21    0.73
   9  -4  -1   13.49    1.20
  -9   4  -1   11.90    0.72
   9  -4   2    2.07    0.21
  -9  -4  -2    2.32    0.20
   9  -4   2    2.21    0.16
  -9   4   2    1.08    0.94
   9   4  -2    2.41    0.15
   9   4  -2   -0.03    0.59
   9   4  -2    1.44    0.45
  -9  -4  -2    1.86    0.17
   9  -4  -2    2.19    0.72
  -9   4  -2    2.19    0.18
  -9   4  -2    3.98    1.31
   9   4   2    3.32    1.07
   9   4   2    2.51    0.19
   9   4   2    2.35    1.28
  -9   4  -2    2.29    0.15
  -9  -4  -3    2.14    0.15
   9   4  -3    2.15    0.13
   9  -4   3    1.90    0.16
   9   4  -3    1.92    0.17
   9  -4   3    3.08    1.21
  -9  -4  -3    2.04    0.21
   9   4   3    0.86    1.95
   9   4   3    1.92    1.10
  -9   4  -3    2.24    0.15
  -9   4  -3    0.84    1.73
   9   4   3    2.03    0.24
  -9   4  -3    1.81    0.19
   9   4   3    1.97    0.17
   9  -4   4    0.09    0.09
  -9  -4  -4    0.07    0.06
   9   4  -4    0.15    0.07
  -9  -4  -4    0.18    0.19
  -9   4  -4    0.19    0.12
  -9   4  -4    0.02    0.05
   9   4   4    0.23    0.14
   9  -4  -4    0.20    0.04
  -9  -4  -5    0.54    0.09
  -9  -4  -5    0.72    0.17
   9  -4   5    0.43    0.12
   9   4  -5    0.73    0.05
   9   4   5    0.57    0.15
   9  -4  -5    0.64    0.08
  -9   4  -5    0.74    0.16
  -9   4  -5    0.50    0.09
   9  -4  -5    0.60    0.10
  -9  -4  -6    0.04    0.08
  -9  -4  -6    0.06    0.18
   9  -4   6   -0.12    0.13
   9  -4  -6    0.03    0.08
  -9   4  -6    0.10    0.17
   9   4   6    0.01    0.14
  -9   4  -6    0.05    0.07
   9  -4  -6   -0.16    0.08
  -9  -4  -7    0.05    0.09
   9  -4   7    0.07    0.12
   9  -4  -7   -0.09    0.08
  -9   4  -7   -0.04    0.08
   9   4   7    0.13    0.14
 -10   4   0    3.17    0.88
  10  -4   0    2.72    0.83
  10   4   0    1.85    0.94
  10   4   0    2.75    0.84
  10   4   0    2.87    0.20
  10   4   0    2.75    0.32
  10  -4   0    2.31    0.22
 -10  -4  -1    0.74    0.13
  10   4  -1    1.79    0.80
 -10   4   1   -0.02    0.87
  10  -4   1    0.42    0.63
  10  -4   1    0.80    0.12
  10   4  -1    1.00    0.11
  10   4  -1    1.05    0.82
  10  -4   1    1.15    0.10
  10   4   1    0.96    0.12
 -10   4  -1    0.08    1.17
  10  -4  -1    1.62    0.78
  10   4   1    0.57    0.95
  10   4   1    0.41    0.86
  10   4   1    1.49    0.19
 -10  -4  -2   10.38    0.72
  10   4  -2   13.13    0.73
  10   4  -2   15.18    1.55
  10  -4   2   13.85    0.79
 -10  -4  -2   11.23    0.75
  10  -4   2    9.52    1.60
  10  -4   2   11.92    0.73
  10   4   2   12.28    0.74
  10   4   2   11.76    0.79
  10   4   2   10.88    2.03
 -10   4  -2   12.73    0.72
 -10   4  -2   11.08    0.73
 -10  -4  -3    1.27    0.16
  10  -4   3    0.63    0.10
  10  -4   3    1.12    0.17
  10   4  -3    0.91    0.08
 -10  -4  -3    0.72    0.09
  10  -4   3    1.47    1.83
 -10   4  -3    0.57    0.11
 -10   4  -3    0.89    0.09
  10   4   3    0.87    0.11
  10   4   3    2.46    1.39
  10   4   3    1.31    0.21
  10   4   3   -1.31    2.10
 -10   4  -3   -0.29    1.65
 -10  -4  -4    1.81    0.25
 -10  -4  -4    2.03    0.16
  10  -4   4    2.10    0.24
  10   4  -4    2.17    0.14
  10  -4  -4    2.28    0.15
  10   4   4    2.33    0.27
 -10   4  -4    1.81    0.16
 -10   4  -4    1.78    0.23
  10   4  -5    0.02    0.04
  10  -4   5    0.07    0.11
 -10  -4  -5   -0.01    0.09
 -10  -4  -5   -0.07    0.16
 -10   4  -5   -0.06    0.14
  10  -4  -5    0.02    0.08
 -10   4  -5    0.04    0.07
  10   4   5   -0.12    0.12
 -10  -4  -6   -0.05    0.24
  10  -4   6    0.22    0.15
 -10  -4  -6    0.20    0.09
 -10   4  -6    0.15    0.18
 -10   4  -6    0.05    0.08
  10   4   6   -0.02    0.14
  10  -4  -6    0.10    0.08
 -10  -4  -7    0.08    0.10
  10  -4   7   -0.13    0.13
  10   4   7    0.00    0.14
 -10   4  -7    0.10    0.09
  11  -4   0   -0.75    0.68
  11  -4   0   -0.05    0.09
  11   4   0   -0.32    0.22
  11   4   0    0.08    0.09
  11   4   0    0.82    1.15
 -11   4   1   -0.37    1.20
  11  -4   1    0.34    0.11
  11   4  -1    0.35    1.02
  11  -4   1    0.34    0.06
  11   4  -1    0.22    0.09
  11  -4   1   -0.35    1.11
  11   4   1    0.17    0.09
 -11   4  -1   -1.56    1.54
  11   4   1    0.20    0.23
  11   4   1    0.90    1.15
  11  -4  -1    1.30    1.00
  11  -4   2    0.41    0.11
  11  -4   2    0.51    0.08
 -11  -4  -2    0.45    0.12
  11  -4   2   -1.27    1.59
  11   4  -2    0.27    1.02
  11  -4  -2   -1.36    1.19
  11   4   2    0.44    0.10
  11   4   2   -1.61    1.96
 -11   4  -2    2.02    2.15
  11   4   2    0.41    0.12
  11   4   2    0.04    1.32
 -11  -4  -3    0.25    0.08
 -11  -4  -3    0.38    0.13
  11  -4   3    0.22    0.11
  11  -4   3    0.22    0.08
  11   4  -3    0.27    0.07
 -11   4  -3    0.28    0.06
 -11   4  -3    0.18    0.10
  11   4   3    0.14    0.11
  11  -4  -3    0.34    0.06
  11   4  -4    0.60    0.07
  11  -4   4    0.39    0.14
 -11  -4  -4    0.20    0.08
 -11  -4  -4    0.11    0.15
  11   4   4    0.49    0.30
  11  -4  -4    0.48    0.06
 -11   4  -4    0.30    0.13
 -11   4  -4    0.16    0.07
  11  -4   5    0.34    0.16
  11   4  -5    0.23    0.06
 -11  -4  -5   -0.06    0.32
 -11  -4  -5    0.11    0.09
  11  -4  -5    0.35    0.07
  11  -4  -5    0.18    0.10
  11   4   5    0.08    0.14
 -11   4  -5   -0.02    0.07
  11  -4   6    0.09    0.15
 -11  -4  -6    0.05    0.13
 -11  -4  -6    0.60    0.33
  11   4   6    0.17    0.18
 -11   4  -6   -0.19    0.14
 -11   4  -6    0.09    0.24
  11  -4   7    0.14    0.17
 -11  -4  -7   -0.32    0.12
 -11   4  -7   -0.05    0.12
  11   4   7   -0.11    0.15
  12  -4   0    2.89    0.19
  12   4   0    2.61    0.22
  12   4   0    3.16    1.69
  12  -4   0    2.52    0.25
  12   4   0    2.51    0.30
  12   4  -1    0.44    0.10
  12   4  -1    0.13    1.75
  12  -4   1    0.78    0.15
  12  -4   1    0.51    0.08
  12   4   1    0.63    0.11
  12   4   1    0.37    0.15
  12   4  -2   -0.01    0.09
  12  -4   2    0.14    0.07
  12  -4   2    0.11    0.21
  12   4   2   -0.02    0.13
  12   4   2    0.06    0.09
  12  -4   3    2.86    0.27
  12   4  -3    2.44    0.20
 -12   4  -3    1.97    0.25
  12  -4  -3    2.44    0.17
 -12   4  -3    2.03    0.21
  12   4   3    2.94    0.32
  12  -4   4    0.07    0.12
 -12  -4  -4    0.07    0.10
 -12  -4  -4    0.11    0.20
  12   4  -4    0.23    0.08
 -12   4  -4    0.03    0.07
 -12   4  -4   -0.19    0.14
  12  -4  -4    0.06    0.08
  12   4   4    0.21    0.14
 -12  -4  -5   -0.05    0.10
  12   4  -5   -0.01    0.07
  12  -4   5   -0.03    0.09
 -12  -4  -5   -0.08    0.30
  12   4   5   -0.06    0.13
 -12   4  -5    0.02    0.08
  12  -4  -5    0.00    0.09
 -12   4  -5   -0.07    0.19
  12  -4  -5   -0.02    0.06
  12  -4   6   -0.04    0.11
 -12  -4  -6   -0.15    0.15
  12  -4  -6    0.15    0.09
 -12   4  -6   -0.02    0.10
  12   4   6    0.11    0.16
  12  -4   7   -0.04    0.13
  12   4   7   -0.02    0.14
  13  -4   0   11.75    0.71
  13   4   0   11.66    0.73
  13  -4   0   11.48    0.76
  13   4  -1    5.34    0.36
  13  -4   1    4.82    0.34
  13  -4   1    5.04    0.39
  13   4   1    5.33    0.36
  13   4   1    5.37    0.43
  13   4  -2    6.91    0.43
  13  -4   2    6.97    0.49
  13  -4   2    6.09    0.42
  13   4   2    6.15    0.44
  13   4   2    6.98    0.51
  13  -4  -2    6.42    0.41
  13  -4   3    2.03    0.24
  13  -4   3    1.50    0.16
  13   4  -3    1.80    0.18
  13  -4  -3    1.85    0.14
  13  -4   4    1.68    0.25
  13   4  -4    1.64    0.16
  13   4   4    1.99    0.27
  13  -4  -4    1.92    0.14
  13  -4   5    0.64    0.18
  13   4  -5    0.41    0.08
  13  -4  -5    0.37    0.08
  13   4   5    0.44    0.17
  13  -4   6    0.85    0.21
  13   4   6    0.58    0.20
  14   4   0    0.32    0.19
  14   4   0   -0.02    0.10
  14  -4   0    0.17    0.14
  14  -4   0    0.12    0.07
  14  -4   1    4.32    0.36
  14   4  -1    4.31    0.32
  14  -4   1    4.45    0.30
  14  -4  -1    4.22    0.29
  14   4   1    4.54    0.40
  14   4   1    4.44    0.32
  14  -4   2    0.11    0.10
  14   4  -2    0.12    0.10
  14  -4   2    0.09    0.08
  14   4   2    0.06    0.10
  14  -4  -2    0.08    0.06
  14   4   2   -0.04    0.14
  14   4  -3    1.10    0.13
  14  -4  -3    1.22    0.12
  14   4   3    1.22    0.21
  14   4   3    0.87    0.15
  14   4  -4    0.09    0.08
  14  -4   4    0.12    0.12
  14   4   4    0.12    0.11
  14  -4  -4    0.01    0.06
  14   4  -5    1.14    0.11
  14  -4   5    1.84    0.26
  14  -4  -5    0.95    0.12
  14   4   5    0.90    0.20
  14  -4   6    0.01    0.14
  14   4   6   -0.05    0.15
  15  -4   0    0.51    0.18
  15  -4   0    0.46    0.14
  15   4   0    0.26    0.13
  15  -4   1    2.40    0.26
  15   4  -1    2.57    0.27
  15  -4   1    2.78    0.30
  15   4   1    2.65    0.33
  15  -4  -1    2.96    0.23
  15   4   1    2.46    0.27
  15  -4   2   -0.03    0.09
  15  -4   2    0.07    0.12
  15   4  -2   -0.14    0.09
  15   4   2    0.09    0.14
  15   4   2    0.04    0.10
  15  -4  -2    0.03    0.06
  15   4  -3    1.18    0.14
  15  -4   3    1.50    0.23
  15  -4  -3    1.18    0.12
  15   4   3    1.85    0.32
  15   4   3    0.95    0.16
  15   4  -4    0.01    0.07
  15  -4   4   -0.02    0.10
  15   4   4    0.07    0.17
  15  -4  -4    0.13    0.07
  15  -4   5    0.76    0.22
  15   4   5    0.25    0.16
  15  -4  -5    0.30    0.09
  15  -4   6    0.18    0.14
  15   4   6   -0.07    0.11
  16  -4   0    0.05    0.29
  16  -4   0   -0.02    0.07
  16   4   0    0.00    0.11
  16  -4   1   -0.05    0.08
  16  -4   1   -0.12    0.14
  16   4  -1   -0.04    0.10
  16  -4  -1   -0.08    0.07
  16   4   1   -0.11    0.13
  16   4   1   -0.02    0.10
  16  -4   2    0.24    0.09
  16  -4   2    0.27    0.18
  16   4  -2    0.13    0.10
  16  -4  -2    0.14    0.07
  16   4   2    0.18    0.13
  16  -4   3    0.05    0.14
  16   4  -3    0.13    0.09
  16   4   3    0.21    0.14
  16   4   3    0.14    0.16
  16  -4  -3    0.08    0.07
  16   4  -4    0.04    0.08
  16  -4   4   -0.09    0.11
  16  -4  -4    0.08    0.07
  16   4   4    0.00    0.13
  16  -4   5   -0.07    0.15
  16  -4  -5    0.04    0.11
  16   4   5   -0.02    0.13
  17  -4   0    0.95    0.12
  17   4   0    0.83    0.13
  17   4  -1    0.10    0.10
  17  -4   1    0.00    0.17
  17  -4   1    0.01    0.08
  17   4   1   -0.09    0.09
  17   4   1    0.01    0.19
  17  -4  -1   -0.02    0.07
  17  -4   2    0.13    0.11
  17   4  -2    0.19    0.10
  17  -4   2    0.32    0.21
  17  -4  -2    0.25    0.08
  17   4   2   -0.09    0.12
  17   4  -3    0.00    0.10
  17  -4   3    0.00    0.11
  17   4   3   -0.07    0.12
  17  -4   4   -0.10    0.19
  17   4   4   -0.14    0.28
  17  -4  -4   -0.02    0.07
  17  -4   5    0.10    0.12
  17   4   5    0.11    0.11
  18   4   0   -0.02    0.10
  18  -4   0    0.06    0.08
  18  -4   1    0.06    0.09
  18  -4   1    0.14    0.20
  18   4  -1   -0.04    0.10
  18  -4  -1    0.11    0.08
  18   4   1    0.15    0.27
  18  -4   2   -0.05    0.10
  18   4  -2   -0.02    0.12
  18  -4   2    0.14    0.19
  18   4   2    0.06    0.18
  18  -4  -2    0.20    0.09
  18   4   2    0.03    0.11
  18  -4   3    0.31    0.18
  18   4  -3    0.20    0.09
  18   4   3    0.25    0.13
  18  -4  -3    0.17    0.08
  18  -4   4    0.05    0.12
  18   4   4    0.15    0.20
  18  -4  -4    0.11    0.09
  19  -4   0    0.53    0.10
  19  -4   1    0.25    0.24
  19  -4   1    0.15    0.10
  19  -4  -1    0.00    0.08
  19   4   1    0.18    0.11
  19  -4   2    0.13    0.17
  19  -4   2    0.23    0.15
  19   4   2    0.26    0.14
  19  -4  -2    0.23    0.08
  19   4   2    0.76    0.26
  19  -4   3    0.13    0.17
  19   4   3    0.01    0.14
  19  -4  -3    0.02    0.11
  20   4   0    0.13    0.10
  20  -4   0    0.10    0.09
  20  -4   1    0.07    0.13
  20   4   1   -0.08    0.12
  20  -4  -1   -0.01    0.09
  20  -4   2   -0.11    0.18
  20  -4  -2    0.25    0.10
  20   4   2   -0.17    0.16
   0  -5   0    0.26    0.20
   0   5   0    0.25    0.26
   0  -5   0   -0.05    0.03
   0   5   0    0.03    0.03
   0  -5   0    0.06    0.04
   0  -5   1  128.92    8.15
   0   5   1  127.27    8.20
   0  -5  -1  156.73    8.23
   0   5  -1  134.23    8.17
   0   5   2    0.06    0.06
   0   5  -2    0.01    0.02
   0  -5   2   -0.22    0.18
   0  -5  -2    0.02    0.04
   0   5  -2   -0.33    0.21
   0  -5  -2   -0.05    0.34
   0  -5  -2    0.01    0.03
   0   5  -2    0.05    0.02
   0  -5  -3   55.60    3.19
   0  -5   3   51.53    3.19
   0   5  -3   56.30    3.17
   0  -5   3   52.80    3.38
   0   5  -3   52.14    3.48
   0   5   3   55.13    3.49
   0  -5  -3   54.12    3.18
   0   5  -3   54.50    3.18
   0   5   4   -0.44    0.74
   0  -5   4    0.01    0.06
   0   5   4   -0.61    0.85
   0   5   4    0.06    0.07
   0  -5  -4    0.04    0.04
   0   5  -4   -0.01    0.04
   0   5  -4    0.00    0.03
   0  -5  -4    0.01    0.06
   0   5  -4    0.40    0.76
   0  -5   4    0.35    0.49
   0   5  -5    1.76    0.13
   0  -5  -5    1.67    0.20
   0   5   5    1.87    0.18
   0  -5  -5    1.92    0.15
   0   5  -5    1.75    0.16
   0   5   5    0.65    1.51
   0  -5  -6    0.12    0.07
   0   5  -6    0.03    0.05
   0  -5  -6   -0.02    0.11
   0   5  -6    0.01    0.07
   0  -5  -7    0.14    0.14
   0   5  -7   -0.07    0.05
   0   5  -7    0.02    0.08
   0  -5  -7    0.00    0.08
   0  -5  -8   -0.12    0.08
   0   5  -8   -0.02    0.06
  -1   5   0   24.19    1.34
  -1  -5   0   23.99    1.35
   1   5   0   22.80    1.34
   1  -5   0   24.36    1.35
   1  -5   0   22.58    1.35
  -1  -5   0   21.21    1.51
  -1  -5   0   22.19    1.35
   1   5   0   19.01    1.52
  -1   5   0   24.00    1.54
  -1  -5  -1    0.53    0.06
  -1   5   1    0.61    0.27
   1   5  -1    0.52    0.04
  -1  -5  -1    0.50    0.06
   1   5  -1    0.62    0.20
   1  -5   1    0.47    0.07
  -1  -5  -1    0.64    0.33
   1  -5   1   -0.02    0.20
   1   5  -1    0.49    0.04
  -1   5  -1    0.51    0.04
   1   5   1    0.60    0.06
   1  -5  -1    0.53    0.05
   1  -5  -1    0.58    0.06
  -1   5  -1    0.46    0.24
  -1  -5   1    0.61    0.21
   1   5   1    0.38    0.25
  -1   5  -1    0.50    0.05
   1  -5  -1    0.47    0.23
  -1  -5  -2   23.35    1.68
   1   5  -2   23.90    1.54
   1  -5   2   21.45    1.35
  -1   5   2   21.36    1.56
  -1  -5  -2   22.80    1.35
  -1  -5  -2   24.04    1.36
   1   5  -2   24.09    1.34
   1  -5   2   22.78    1.55
   1   5  -2   23.46    1.35
   1  -5   2   19.44    1.35
  -1   5   2   20.03    1.37
   1  -5  -2   23.17    1.35
  -1   5  -2   23.79    1.35
   1  -5  -2   23.89    1.35
  -1  -5   2   22.13    1.51
   1   5   2   22.70    1.37
  -1   5  -2   23.08    1.59
   1   5   2   24.68    1.66
  -1   5  -2   24.26    1.34
   1  -5  -2   23.12    1.63
   1  -5   3    5.37    0.68
  -1  -5  -3    6.55    0.37
  -1   5   3    4.72    0.70
   1   5  -3    6.16    0.36
  -1   5   3    5.88    0.40
  -1  -5  -3    6.45    0.39
   1   5  -3    6.18    0.37
   1   5  -3    4.29    0.66
   1   5   3    6.12    0.41
  -1   5  -3    6.15    0.37
  -1   5  -3    6.13    0.38
   1  -5  -3    6.48    0.39
   1   5   3    6.42    0.81
  -1  -5   3    4.93    0.61
  -1   5  -3    7.13    0.90
   1  -5  -3    6.00    0.37
  -1  -5   3    5.69    0.38
   1  -5   4    2.07    0.60
   1   5  -4    2.77    0.19
   1  -5   4    2.61    0.20
   1   5  -4    2.79    0.18
  -1   5   4    3.34    0.81
  -1   5   4    3.03    0.86
  -1   5   4    2.45    0.22
  -1  -5  -4    3.04    0.23
  -1  -5  -4    2.72    0.19
   1  -5  -4    2.99    0.22
  -1   5  -4    2.69    0.18
   1  -5  -4    2.90    0.19
  -1   5  -4    2.95    0.20
   1   5   4    2.41    0.94
   1   5   4    1.36    0.78
  -1  -5   4    1.83    0.53
  -1   5  -4    2.42    0.82
  -1   5   5    0.12    2.02
   1  -5   5    0.15    0.08
   1   5  -5    0.17    0.07
  -1  -5  -5   -0.01    0.06
   1   5  -5    0.06    0.04
  -1  -5  -5    0.51    0.12
   1  -5  -5    0.27    0.09
  -1   5  -5    0.14    0.07
   1  -5  -5    0.18    0.06
   1   5   5    0.25    0.10
  -1   5  -5    0.11    0.05
  -1  -5  -6    0.16    0.07
   1   5  -6   -0.02    0.04
   1   5  -6    0.04    0.07
  -1  -5  -6    0.06    0.11
   1  -5  -6    0.04    0.07
   1  -5  -6    0.09    0.11
  -1   5  -6    0.11    0.09
  -1   5  -6   -0.02    0.05
  -1  -5  -7   -0.04    0.08
   1   5  -7    0.07    0.08
   1   5  -7    0.01    0.05
  -1  -5  -7   -0.01    0.14
   1  -5  -7   -0.03    0.07
   1  -5  -7    0.13    0.13
  -1   5  -7    0.00    0.10
  -1   5  -7    0.00    0.05
   1   5  -8    0.05    0.05
  -1  -5  -8    0.08    0.08
   1  -5  -8    0.08    0.08
  -1   5  -8   -0.02    0.06
  -2   5   0    0.61    0.04
   2   5   0    0.63    0.34
  -2   5   0    0.19    0.23
   2   5   0    0.50    0.05
  -2   5   0    0.56    0.05
  -2  -5   0    0.54    0.07
   2  -5   0    0.55    0.05
   2  -5   0    0.63    0.21
  -2  -5   0    0.39    0.21
   2   5  -1    0.28    0.02
   2  -5   1    0.41    0.04
  -2  -5  -1    0.28    0.25
  -2  -5  -1    0.22    0.05
   2  -5   1    0.32    0.23
  -2  -5  -1    0.33    0.04
   2   5  -1    0.18    0.22
   2   5  -1    0.28    0.03
  -2   5   1    0.18    0.20
   2   5   1    0.55    0.28
   2  -5  -1    0.62    0.29
  -2  -5   1    0.01    0.21
  -2   5  -1    0.27    0.03
   2   5   1    0.32    0.06
  -2   5  -1    0.28    0.04
  -2   5  -1    0.29    0.20
   2  -5  -1    0.37    0.04
  -2  -5  -2    2.59    0.16
   2  -5   2    2.21    0.17
   2   5  -2    2.11    0.17
   2   5  -2    2.44    0.14
   2   5  -2    2.49    0.15
   2   5  -2    2.10    0.34
   2  -5   2    3.03    0.45
  -2  -5  -2    2.43    0.17
  -2   5   2    2.58    0.42
  -2   5  -2    2.22    0.16
   2  -5  -2    2.51    0.16
   2  -5  -2    2.37    0.15
   2  -5  -2    2.89    0.50
   2   5   2    2.26    0.51
  -2   5  -2    2.46    0.16
  -2   5  -2    2.03    0.46
   2   5   2    2.41    0.20
  -2  -5   2    1.77    0.34
   2  -5   3    4.60    0.66
  -2   5   3    4.60    0.63
   2   5  -3    4.24    0.25
  -2   5   3    4.08    0.29
   2  -5   3    3.86    0.28
  -2  -5  -3    4.34    0.26
   2   5  -3    4.39    0.26
   2   5  -3    3.86    0.54
  -2  -5  -3    4.46    0.29
  -2   5  -3    4.26    0.27
  -2   5  -3    4.33    0.26
   2   5   3    4.62    0.84
   2  -5  -3    4.16    0.26
   2   5   3    2.67    0.63
   2   5   3    4.10    0.31
   2  -5  -3    4.26    0.28
  -2  -5   3    4.09    0.54
  -2   5  -3    3.17    0.75
   2  -5   4    0.01    0.07
   2   5  -4    0.01    0.04
   2   5  -4    0.02    0.02
  -2   5   4   -0.11    0.68
  -2  -5  -4    0.05    0.08
   2  -5   4   -0.03    0.60
  -2   5   4    0.92    0.59
  -2  -5  -4    0.01    0.04
  -2   5   4    0.01    0.06
   2  -5  -4    0.05    0.05
  -2  -5   4    0.01    0.41
   2  -5  -4    0.00    0.06
   2   5   4    0.50    0.89
  -2   5  -4    0.05    0.05
  -2   5  -4    0.58    0.86
  -2   5  -4   -0.01    0.03
   2   5   4   -1.00    0.76
   2   5   4    0.05    0.09
   2   5  -5    1.38    0.15
  -2  -5  -5    1.72    0.13
  -2  -5  -5    1.45    0.20
   2  -5   5    1.34    0.16
  -2   5   5    0.71    1.24
   2   5  -5    1.39    0.11
   2  -5  -5    1.43    0.13
  -2   5  -5    1.29    0.12
  -2   5  -5    1.58    0.17
   2  -5  -5    1.60    0.18
   2   5   5    1.51    0.18
   2   5  -6    0.01    0.04
  -2  -5  -6   -0.04    0.07
   2   5  -6   -0.03    0.06
  -2  -5  -6   -0.09    0.12
   2  -5  -6    0.04    0.10
  -2   5  -6   -0.03    0.05
  -2   5  -6   -0.01    0.09
   2   5   6   -0.03    0.08
   2  -5  -6   -0.04    0.07
  -2  -5  -7    0.03    0.14
  -2  -5  -7    0.06    0.08
   2   5  -7   -0.03    0.07
   2   5  -7    0.03    0.05
   2  -5  -7   -0.08    0.07
  -2   5  -7    0.01    0.06
   2  -5  -7    0.17    0.13
  -2   5  -7    0.00    0.10
  -2  -5  -8    0.09    0.09
   2   5  -8    0.02    0.05
  -2   5  -8    0.04    0.06
   2  -5  -8   -0.06    0.08
   3   5   0  183.74    9.79
  -3   5   0  162.42    9.72
  -3  -5   0  149.96    9.72
   3  -5   0  155.43    9.70
  -3  -5  -1    8.19    0.50
   3   5  -1    8.86    0.49
   3  -5   1    8.19    0.49
  -3  -5  -1    8.34    0.80
   3  -5   1    8.56    0.71
  -3  -5  -1    9.19    0.50
   3   5  -1    9.57    0.77
   3   5  -1    7.04    0.51
   3  -5  -1    8.03    0.49
   3  -5  -1    8.57    0.75
  -3   5  -1    7.86    0.49
  -3   5  -1    7.78    0.49
   3   5   1    8.60    0.50
  -3  -5   1    8.51    0.68
  -3   5  -1    7.00    0.76
   3   5   1    9.89    0.87
   3   5  -2    7.08    0.42
   3   5  -2    7.21    0.41
   3  -5   2    6.61    0.44
  -3  -5  -2    7.17    0.42
  -3   5   2    6.48    0.62
  -3   5   2    7.27    0.44
   3  -5   2    7.43    0.77
   3   5  -2    7.24    0.60
  -3  -5  -2    7.25    0.44
   3   5   2    6.68    0.46
   3  -5  -2    7.17    0.73
  -3   5  -2    6.68    0.42
  -3   5  -2    7.18    0.86
   3   5   2    5.55    0.77
   3  -5  -2    6.93    0.42
  -3   5  -2    7.00    0.43
   3   5  -3    0.05    0.03
  -3  -5  -3    0.04    0.04
   3  -5   3    0.09    0.06
   3  -5   3    0.03    0.46
  -3   5   3   -0.29    0.33
   3   5  -3    0.39    0.27
  -3  -5  -3    0.03    0.06
   3  -5  -3    0.09    0.03
  -3   5  -3    0.07    0.04
   3   5   3    0.68    0.56
  -3   5  -3    0.06    0.03
   3   5   3    0.06    0.08
   3  -5  -3    0.02    0.05
   3   5   3    0.11    0.66
  -3  -5   3    0.09    0.22
  -3   5  -3    0.39    0.63
  -3   5   4    3.66    0.78
   3  -5   4    6.06    0.39
   3   5  -4    6.11    0.36
  -3  -5  -4    5.97    0.41
  -3  -5  -4    6.21    0.39
   3   5  -4    5.94    0.35
   3  -5  -4    5.57    0.36
   3   5   4    5.92    0.42
  -3   5  -4    5.63    0.39
  -3   5  -4    6.03    0.38
  -3   5  -4    2.63    1.14
   3  -5  -4    6.07    0.38
   3   5   4    5.11    1.33
   3   5  -5    0.35    0.05
  -3  -5  -5    0.39    0.08
   3  -5   5    0.55    0.11
  -3  -5  -5    0.38    0.12
   3   5  -5    0.46    0.07
  -3   5  -5    0.67    0.11
   3  -5  -5    0.43    0.10
   3   5   5    0.33    0.11
  -3   5  -5    0.32    0.06
   3  -5  -5    0.47    0.07
   3   5  -6    2.32    0.18
   3  -5   6    2.11    0.21
  -3  -5  -6    2.14    0.27
   3   5  -6    2.15    0.16
   3  -5  -6    2.10    0.24
   3  -5  -6    2.48    0.18
  -3   5  -6    2.39    0.23
   3   5   6    2.64    0.24
  -3  -5  -7    0.06    0.09
  -3  -5  -7   -0.11    0.15
   3   5  -7    0.08    0.04
   3   5  -7    0.00    0.06
  -3   5  -7    0.04    0.06
   3  -5  -7    0.14    0.08
   3  -5  -7   -0.14    0.12
  -3   5  -7   -0.09    0.11
   3   5  -8    0.04    0.05
  -3  -5  -8   -0.14    0.09
   3  -5  -8    0.13    0.08
  -3   5  -8   -0.06    0.06
   4   5   0   48.05    2.95
  -4  -5   0   51.63    3.21
   4  -5   0   49.92    2.95
   4  -5   0   49.74    3.14
  -4  -5   0   49.98    2.95
   4   5   0   50.48    3.21
  -4   5   0   52.90    3.18
   4  -5   1    2.17    0.15
   4   5  -1    2.44    0.14
  -4   5   1    2.09    0.36
   4  -5   1    1.85    0.36
  -4  -5  -1    2.24    0.16
  -4  -5  -1    2.01    0.16
   4   5  -1    2.26    0.44
  -4   5  -1    1.67    0.38
  -4  -5   1    2.29    0.39
   4  -5  -1    2.24    0.14
   4   5   1    2.25    0.16
  -4   5  -1    2.23    0.15
   4   5   1    2.42    0.51
  -4   5  -1    2.26    0.14
   4  -5  -1    2.17    0.39
   4   5  -2    3.99    0.29
   4  -5   2    4.50    0.31
   4   5  -2    4.96    0.28
  -4  -5  -2    4.89    0.31
  -4   5   2    4.90    0.31
   4   5  -2    5.23    0.57
   4   5  -2    4.79    0.28
  -4  -5  -2    4.83    0.29
   4  -5   2    4.90    0.61
  -4   5   2    5.19    0.57
  -4   5  -2    4.94    0.29
   4   5   2    4.74    0.30
  -4  -5   2    4.46    0.50
   4   5   2    4.85    0.34
   4   5   2    4.13    0.72
  -4   5  -2    5.59    0.81
  -4   5  -2    4.69    0.30
   4   5   2    5.19    0.76
   4  -5  -2    5.50    0.64
  -4   5   3    4.21    0.29
   4  -5   3    4.48    0.30
  -4   5   3    3.31    0.52
   4   5  -3    4.69    0.27
  -4  -5  -3    4.63    0.28
   4  -5   3    4.85    0.80
  -4  -5  -3    4.86    0.31
   4   5  -3    3.83    0.28
   4   5   3    4.24    0.33
   4  -5  -3    4.33    0.27
   4  -5  -3    4.33    0.28
   4   5   3    4.85    0.74
  -4   5  -3    4.67    0.27
   4  -5  -3    2.44    0.57
  -4   5  -3    4.54    0.29
   4   5   3    3.50    0.95
  -4   5  -3    3.26    0.92
  -4  -5  -4    2.88    0.20
  -4   5   4    0.38    0.63
   4   5  -4    3.01    0.17
  -4   5   4    1.97    0.60
   4  -5   4    2.75    0.23
  -4  -5  -4    3.02    0.25
   4   5  -4    3.00    0.18
   4   5   4    2.12    1.46
   4  -5  -4    2.83    0.19
   4  -5  -4    2.80    0.21
  -4   5  -4    2.63    0.19
   4   5   4    0.43    0.76
   4   5   4    2.89    0.26
  -4   5  -4    2.94    0.22
  -4   5  -4    2.75    1.23
  -4  -5  -5    0.25    0.11
   4   5  -5    0.10    0.03
   4  -5   5    0.07    0.08
   4   5  -5    0.12    0.04
  -4  -5  -5    0.15    0.07
   4  -5  -5    0.19    0.09
   4   5   5    0.19    0.10
  -4   5  -5    0.05    0.08
  -4   5  -5    0.11    0.05
   4  -5  -5    0.12    0.06
  -4  -5  -6    0.80    0.11
   4   5  -6    0.74    0.10
   4  -5   6    1.11    0.16
   4   5  -6    0.85    0.08
  -4  -5  -6    1.14    0.19
   4  -5  -6    0.87    0.14
  -4   5  -6    0.86    0.14
   4   5   6    1.09    0.18
   4  -5  -6    1.01    0.17
  -4   5  -6    0.73    0.10
  -4  -5  -7    0.02    0.15
  -4  -5  -7    0.00    0.09
   4   5  -7   -0.01    0.04
   4   5  -7   -0.01    0.06
  -4   5  -7   -0.05    0.12
   4  -5  -7   -0.04    0.11
  -4   5  -7   -0.04    0.06
   4  -5  -7   -0.02    0.07
  -4  -5  -8    0.02    0.09
  -4   5  -8    0.02    0.06
   4  -5  -8    0.08    0.11
   5  -5   0    2.99    0.43
  -5  -5   0    3.19    0.22
   5  -5   0    3.42    0.20
  -5   5   0    3.12    0.20
   5   5   0    3.21    0.21
  -5   5   0    2.56    0.50
   5   5   0    3.21    0.57
  -5  -5  -1    0.15    0.05
  -5   5   1    0.12    0.27
   5  -5   1    0.15    0.04
   5  -5   1    0.17    0.33
   5   5  -1   -0.36    0.29
   5   5  -1    0.15    0.02
   5  -5   1    0.12    0.06
  -5   5  -1    0.17    0.02
   5   5   1   -0.09    0.40
   5   5   1    0.11    0.09
   5   5   1    0.12    0.06
  -5   5  -1    0.11    0.04
  -5   5  -1   -0.36    0.40
   5  -5  -1    0.17    0.27
  -5  -5  -2    0.33    0.07
   5  -5   2    0.29    0.05
   5  -5   2    0.33    0.07
   5  -5   2   -0.09    0.41
   5   5  -2    0.32    0.02
   5   5  -2    0.35    0.05
  -5  -5  -2    0.25    0.04
   5   5  -2    0.15    0.24
  -5   5   2    0.55    0.32
   5  -5  -2    0.72    0.43
   5   5   2    0.67    0.48
   5   5   2    0.35    0.07
   5   5   2    0.35    0.10
  -5   5  -2    0.29    0.04
   5  -5  -2    0.31    0.03
  -5   5  -2    0.12    0.42
   5   5   2    0.23    0.38
   5  -5  -2    0.22    0.03
  -5   5  -2    0.20    0.05
  -5  -5  -3    1.52    0.16
   5  -5   3    0.79    0.64
   5  -5   3    1.26    0.15
  -5  -5  -3    1.47    0.11
   5   5  -3    1.37    0.09
  -5   5   3    0.64    0.44
  -5   5  -3    1.19    0.10
  -5   5  -3    1.49    0.14
   5  -5  -3    0.48    0.45
  -5   5  -3    1.42    0.70
   5  -5  -3    1.28    0.09
   5   5   3    1.20    0.73
   5   5   3    1.23    0.22
   5   5   3    1.83    0.76
  -5  -5  -4    0.00    0.09
  -5  -5  -4   -0.03    0.05
   5   5  -4    0.01    0.02
   5  -5   4    0.03    0.08
   5   5  -4    0.02    0.02
   5  -5  -4    0.07    0.04
   5   5   4    0.01    0.09
   5   5   4    0.87    1.16
  -5   5  -4    0.03    0.06
   5  -5  -4    0.03    0.06
  -5   5  -4    0.06    0.04
   5   5  -5    0.01    0.03
  -5  -5  -5    0.05    0.12
  -5  -5  -5    0.04    0.06
   5   5  -5    0.00    0.03
   5  -5   5    0.03    0.10
   5  -5  -5    0.17    0.07
   5   5   5    0.03    0.10
  -5   5  -5    0.02    0.08
  -5   5  -5    0.03    0.05
   5  -5  -5   -0.05    0.07
  -5  -5  -6   -0.11    0.13
  -5  -5  -6   -0.01    0.07
   5   5  -6    0.04    0.05
   5  -5   6   -0.09    0.10
   5   5  -6    0.03    0.04
   5  -5  -6    0.13    0.10
  -5   5  -6   -0.06    0.11
   5  -5  -6    0.06    0.09
  -5   5  -6   -0.05    0.06
   5   5   6    0.07    0.13
  -5  -5  -7    0.09    0.09
   5   5  -7    0.03    0.04
  -5  -5  -7    0.10    0.26
  -5   5  -7    0.01    0.07
   5   5   7    0.19    0.14
  -5   5  -7   -0.16    0.20
   5  -5  -7    0.05    0.08
   5   5  -8   -0.03    0.06
  -5  -5  -8   -0.10    0.12
   5  -5  -8   -0.18    0.11
  -5   5  -8    0.11    0.07
   6   5   0    2.70    0.48
  -6   5   0    2.14    0.14
   6  -5   0    2.41    0.46
   6   5   0    2.26    0.15
   6  -5   0    2.22    0.14
   6   5   0    1.65    0.47
  -6   5   0    1.64    0.42
   6  -5   1   70.88    4.08
   6   5  -1   64.75    4.34
   6  -5   1   67.84    4.38
  -6  -5  -1   67.71    4.09
  -6   5   1   71.69    4.36
  -6  -5  -1   71.56    4.08
   6   5   1   65.05    4.51
   6  -5  -1   70.54    4.31
  -6   5  -1   69.23    4.08
   6   5   1   72.71    4.08
  -6   5  -1   66.59    4.47
   6  -5  -1   69.56    4.07
   6   5   1   63.87    4.11
   6   5   1   72.47    4.45
  -6   5  -1   74.96    4.07
   6  -5   2    2.67    0.18
   6  -5   2    1.65    0.48
   6   5  -2    2.54    0.18
   6   5  -2    2.40    0.46
  -6  -5  -2    2.68    0.21
   6   5  -2    1.61    0.38
  -6  -5  -2    2.84    0.17
  -6   5   2    2.62    0.52
   6  -5   2    2.61    0.21
   6   5  -2    2.79    0.16
   6  -5  -2    2.32    0.17
   6   5   2    2.59    0.19
   6   5   2    2.73    0.73
   6   5   2    2.31    0.24
   6  -5  -2    2.53    0.57
   6   5   2    1.86    0.69
  -6   5  -2    2.50    0.19
   6  -5  -2    2.63    0.16
  -6   5  -2    2.77    0.17
  -6   5  -2    3.32    0.71
   6  -5   3   34.91    2.65
  -6  -5  -3   39.51    2.19
   6   5  -3   32.53    2.19
   6   5  -3   38.68    2.18
   6  -5   3   36.28    2.20
  -6  -5  -3   38.88    2.22
   6  -5   3   36.86    2.22
   6   5  -3   40.68    2.18
  -6   5  -3   39.08    3.07
  -6   5  -3   38.88    2.19
   6   5   3   33.91    2.19
  -6   5  -3   38.35    2.20
   6   5   3   38.69    2.74
   6   5   3   37.04    2.24
   6   5   3   30.69    2.85
   6  -5  -3   36.39    2.18
   6   5  -4    0.92    0.07
  -6  -5  -4    0.95    0.10
   6   5  -4    0.81    0.06
   6  -5   4    1.00    0.15
  -6  -5  -4    0.49    0.11
   6  -5  -4    0.96    0.12
  -6   5  -4    0.77    0.11
  -6   5  -4    0.79    0.09
   6   5   4    1.58    1.00
  -6  -5  -5    3.46    0.32
   6   5  -5    3.49    0.22
   6  -5   5    3.50    0.29
   6   5  -5    3.34    0.21
  -6  -5  -5    3.31    0.24
   6   5   5    3.55    0.32
  -6   5  -5    3.37    0.24
   6  -5  -5    3.22    0.24
   6  -5  -5    3.65    0.27
  -6   5  -5    3.82    0.30
   6   5  -6    0.72    0.08
   6   5  -6    0.50    0.07
   6  -5   6    0.93    0.17
  -6  -5  -6    0.58    0.10
  -6   5  -6    0.63    0.09
   6  -5  -6    0.56    0.19
   6  -5  -6    0.67    0.09
   6   5   6    0.32    0.13
  -6  -5  -7    0.86    0.12
  -6   5  -7    0.52    0.09
   6   5   7    0.97    0.16
   6  -5  -7    0.50    0.11
  -6   5  -7    0.58    0.21
  -6  -5  -8    0.00    0.14
  -6   5  -8    0.10    0.08
   7   5   0    1.34    0.12
   7  -5   0    1.56    0.40
   7   5   0    0.71    0.58
   7   5   0    1.11    0.53
   7  -5   0    1.24    0.10
  -7   5   0    1.13    0.56
  -7  -5  -1    5.11    0.31
   7  -5   1    5.03    0.31
   7  -5   1    4.33    0.33
  -7  -5  -1    4.60    0.32
  -7   5   1    5.54    0.76
   7  -5   1    5.24    0.71
   7   5  -1    4.83    0.30
   7   5  -1    5.45    0.73
   7  -5  -1    5.34    0.66
   7  -5  -1    4.94    0.30
   7   5   1    5.17    0.33
  -7   5  -1    4.93    0.31
  -7   5  -1    3.54    0.76
   7   5   1    4.30    0.72
  -7   5  -1    5.55    0.30
   7   5   1    4.14    0.82
   7   5   1    4.97    0.37
   7  -5   2    0.18    0.44
  -7  -5  -2    0.39    0.06
  -7  -5  -2    0.48    0.09
   7   5  -2    0.37    0.40
   7  -5   2    0.32    0.06
   7  -5   2    0.70    0.16
   7   5  -2    0.47    0.04
   7   5  -2   -0.13    0.36
  -7   5   2    0.99    0.54
  -7   5  -2    0.57    0.08
   7   5   2    0.41    0.09
   7   5   2   -0.37    0.86
  -7   5  -2    0.44    0.05
   7   5   2    0.49    0.12
   7  -5  -2    0.43    0.05
  -7   5  -2    0.37    0.64
   7  -5  -2    0.68    0.54
   7   5   2    1.58    0.75
   7   5  -3    1.01    0.11
  -7  -5  -3    1.26    0.11
   7   5  -3    1.29    0.08
  -7   5   3    0.50    0.50
   7  -5   3    1.20    0.15
   7  -5   3    0.95    0.68
  -7  -5  -3    1.28    0.16
   7   5   3    1.06    0.15
  -7   5  -3    1.31    0.10
  -7   5  -3    1.42    1.10
  -7   5  -3    1.25    0.14
   7  -5  -3   -0.18    0.43
   7   5   3    1.48    0.19
   7   5   3    0.95    0.78
   7  -5  -3    1.21    0.09
   7   5   3    1.08    0.94
   7  -5   4    0.02    0.09
   7   5  -4    0.03    0.02
  -7  -5  -4    0.02    0.06
  -7  -5  -4   -0.01    0.10
   7   5  -4   -0.01    0.07
   7   5   4    0.08    0.09
   7  -5  -4   -0.01    0.04
  -7   5  -4    0.09    0.09
   7  -5  -4   -0.01    0.06
  -7   5  -4    0.04    0.05
   7   5   4    0.48    1.59
  -7  -5  -5    1.03    0.11
   7   5  -5    0.91    0.06
   7  -5   5    1.44    0.19
  -7   5  -5    0.72    0.14
  -7   5  -5    0.80    0.10
   7  -5  -5    0.98    0.13
   7  -5  -5    1.02    0.10
   7   5   5    0.52    0.14
  -7  -5  -6   -0.04    0.14
   7  -5   6    0.18    0.13
   7   5  -6    0.07    0.03
  -7  -5  -6    0.05    0.08
   7   5   6   -0.07    0.12
   7  -5  -6   -0.04    0.10
   7  -5  -6    0.22    0.08
  -7   5  -6    0.12    0.14
  -7   5  -6    0.04    0.07
   7   5  -7    0.13    0.04
  -7  -5  -7    0.24    0.22
  -7  -5  -7    0.16    0.11
   7  -5   7    0.12    0.15
   7  -5  -7   -0.04    0.08
  -7   5  -7    0.14    0.10
  -7   5  -7    0.27    0.17
   7   5   7    0.13    0.13
  -7  -5  -8   -0.13    0.13
  -7   5  -8   -0.14    0.08
  -8   5   0   25.34    2.10
   8  -5   0   26.84    1.54
   8   5   0   25.15    2.13
   8   5   0   26.29    2.01
   8  -5   0   24.89    1.56
   8  -5   0   28.25    1.97
   8   5   0   26.14    1.55
   8   5  -1   26.09    1.95
   8  -5   1   23.37    1.48
  -8  -5  -1   24.33    1.45
   8   5  -1   22.70    1.84
   8  -5   1   25.34    1.46
   8  -5   1   26.74    1.91
   8   5  -1   24.99    1.46
  -8   5   1   26.49    1.97
   8  -5  -1   25.26    1.82
   8   5   1   25.90    1.94
   8  -5  -1   24.80    1.46
   8   5   1   21.81    1.55
  -8   5  -1   25.26    1.46
  -8   5  -1   22.81    1.46
   8   5   1   26.20    1.47
   8   5   1   26.53    2.26
  -8   5  -1   25.38    2.18
   8   5  -2   23.86    1.37
  -8  -5  -2   23.06    1.41
   8   5  -2   20.67    1.39
  -8  -5  -2   25.42    1.39
  -8   5   2   25.08    1.96
   8   5  -2   20.92    1.66
   8  -5   2   23.84    1.39
  -8   5  -2   25.77    1.38
   8   5   2   19.07    2.07
   8   5   2   24.49    1.40
  -8   5  -2   22.62    2.15
   8  -5  -2   24.93    1.87
   8   5   2   24.73    1.45
   8   5   2   19.51    2.33
   8  -5  -2   23.48    1.38
  -8   5  -2   20.68    1.41
   8   5  -3    4.42    0.25
   8   5  -3    3.60    0.27
  -8  -5  -3    3.93    0.31
  -8  -5  -3    4.11    0.27
   8  -5   3    1.69    1.01
   8  -5   3    4.36    0.32
   8   5   3    3.90    1.03
  -8   5  -3    4.19    0.29
   8   5   3    4.09    0.35
  -8   5  -3    2.07    1.13
   8  -5  -3    4.17    0.26
  -8   5  -3    4.23    0.26
   8   5   3    3.26    1.68
   8   5   3    4.02    0.28
  -8  -5  -4    4.82    0.37
   8  -5   4    5.01    0.37
  -8  -5  -4    4.75    0.32
   8   5   4    5.21    0.41
  -8   5  -4    4.76    0.31
  -8   5  -4    5.14    0.44
   8  -5  -4    4.99    0.31
   8  -5   5    5.05    0.39
  -8  -5  -5    5.27    0.34
   8   5  -5    5.53    0.31
  -8  -5  -5    5.38    0.42
  -8   5  -5    4.92    0.33
   8   5   5    5.44    0.43
   8  -5  -5    4.97    0.33
   8  -5  -5    4.71    0.35
  -8   5  -5    4.78    0.40
   8  -5   6    0.46    0.14
  -8  -5  -6    0.28    0.09
  -8  -5  -6   -0.02    0.15
  -8   5  -6    0.18    0.08
   8   5   6    0.37    0.17
   8  -5  -6    0.29    0.08
  -8   5  -6    0.16    0.15
   8  -5  -6    0.11    0.09
  -8  -5  -7    0.38    0.10
   8  -5   7    0.74    0.16
   8   5   7    0.70    0.16
  -8   5  -7    0.32    0.09
   8  -5  -7    0.26    0.09
   9  -5   0    6.17    0.93
   9   5   0    5.65    0.43
  -9   5   0    5.20    1.09
   9   5   0    5.57    1.12
   9   5   0    5.87    0.37
   9  -5   0    5.35    0.39
   9   5   0    6.44    0.97
   9  -5   0    6.14    0.36
   9  -5   1    0.49    0.56
   9  -5   1    1.05    0.10
   9   5  -1    1.20    0.11
  -9  -5  -1    0.95    0.13
   9  -5   1    1.04    0.14
   9   5  -1    0.74    0.80
   9   5   1    1.42    0.19
   9   5   1    1.32    0.13
  -9   5  -1    0.46    0.98
   9  -5  -1    1.03    0.09
   9  -5  -1    0.63    0.65
  -9   5  -1    0.71    0.09
  -9   5  -1    1.07    0.10
   9   5   1    1.58    0.67
   9   5   1   -0.62    1.00
  -9   5   2    6.40    1.24
  -9  -5  -2   10.51    0.63
   9  -5   2   10.52    0.63
  -9  -5  -2   10.40    0.65
   9  -5   2   10.16    0.66
   9  -5   2   10.32    1.31
   9   5  -2   10.25    0.62
   9   5   2   10.87    0.70
   9   5   2   10.56    0.64
  -9   5  -2    9.97    0.62
   9  -5  -2    7.23    1.16
   9   5   2    8.57    1.42
   9   5   2    8.55    1.78
   9  -5  -2   10.37    0.62
  -9   5  -2   11.50    0.67
  -9  -5  -3    0.04    0.05
  -9  -5  -3   -0.07    0.09
   9  -5   3   -0.08    0.07
   9  -5   3    0.03    0.08
   9   5  -3    0.01    0.03
   9  -5   3   -2.16    1.03
   9  -5  -3    0.00    0.04
   9   5   3   -0.01    0.08
  -9   5  -3   -0.04    0.04
   9   5   3   -0.06    0.12
  -9   5  -3   -0.16    0.07
   9   5   3    0.74    1.15
   9   5  -4    1.97    0.12
  -9  -5  -4    1.60    0.15
   9  -5   4    2.62    0.30
   9  -5  -4    1.75    0.13
  -9   5  -4    1.64    0.14
   9   5   4    1.98    0.28
  -9   5  -4    1.89    0.22
   9  -5   5    0.47    0.12
  -9  -5  -5    0.72    0.17
  -9  -5  -5    0.39    0.09
   9   5  -5    0.62    0.05
   9  -5  -5    0.43    0.10
  -9   5  -5    0.35    0.09
   9   5   5    0.63    0.19
  -9   5  -5    0.54    0.15
   9  -5  -5    0.62    0.08
  -9  -5  -6    0.14    0.19
   9   5  -6    0.11    0.03
   9  -5   6   -0.08    0.12
  -9  -5  -6    0.03    0.09
   9   5   6   -0.08    0.13
   9  -5  -6   -0.01    0.09
  -9   5  -6    0.01    0.07
  -9   5  -6    0.23    0.16
   9  -5  -6    0.06    0.08
   9  -5   7    0.11    0.13
  -9  -5  -7    0.04    0.09
   9  -5  -7    0.00    0.09
   9   5   7    0.03    0.14
  -9   5  -7   -0.10    0.08
  10  -5   0    0.06    0.77
  10  -5   0    0.24    0.06
  10   5   0    0.04    0.13
  10   5   0    0.03    0.82
  10   5   0   -0.08    1.00
  10   5   0    0.17    0.10
  10  -5   0    0.47    0.11
 -10   5   0    0.24    0.74
  10  -5   1    7.38    0.48
  10  -5   1    9.60    1.29
  10  -5   1    7.12    0.43
  10   5  -1    8.02    1.21
 -10   5   1    8.89    1.43
  10  -5  -1    6.22    0.50
  10   5   1    7.23    0.50
  10   5   1    6.49    0.49
  10  -5  -1    6.89    0.43
 -10   5  -1    3.07    1.39
  10   5   1    5.57    1.82
  10  -5  -1    7.10    1.37
  10   5   1    7.59    1.33
  10  -5   2    1.37    0.18
  10  -5   2    1.42    0.13
  10  -5   2    0.86    1.22
  10   5  -2    1.29    0.12
  10   5  -2    0.93    0.70
 -10  -5  -2    1.00    0.12
 -10   5   2    2.22    2.11
 -10  -5  -2    1.25    0.15
 -10   5  -2    1.11    1.67
  10  -5  -2    0.46    1.69
 -10   5  -2    1.40    0.10
  10  -5  -2    1.32    0.11
  10   5   2    1.31    0.15
 -10   5  -2    1.54    0.21
  10   5   2    1.93    0.27
  10   5   2    4.29    2.58
  10  -5   3    5.69    2.30
 -10  -5  -3    4.28    0.29
  10   5  -3    4.61    0.28
  10  -5   3    3.94    0.29
 -10  -5  -3    4.34    0.34
  10   5   3    4.58    0.38
  10  -5  -3    4.67    0.28
  10   5   3    4.75    0.31
  10   5   3    3.77    2.69
  10   5   3    5.16    1.69
 -10   5  -3    4.05    0.32
 -10   5  -3    1.72    2.50
  10  -5   4   -0.08    0.10
 -10  -5  -4   -0.03    0.06
  10   5  -4    0.02    0.03
 -10  -5  -4    0.01    0.12
 -10   5  -4   -0.01    0.05
 -10   5  -4   -0.09    0.10
  10   5   4    0.01    0.15
  10  -5  -4   -0.05    0.04
  10   5  -5    0.10    0.06
 -10  -5  -5    0.09    0.08
 -10  -5  -5    0.38    0.17
  10  -5   5    0.05    0.09
 -10   5  -5    0.02    0.13
  10  -5  -5    0.39    0.10
 -10   5  -5    0.28    0.07
  10  -5  -5    0.36    0.07
  10   5   5    0.35    0.18
  10  -5   6   -0.01    0.11
 -10  -5  -6    0.11    0.09
 -10   5  -6    0.30    0.20
  10   5   6    0.06    0.21
 -10   5  -6    0.03    0.08
  10  -5  -6    0.07    0.09
  10  -5   7    0.02    0.13
 -10  -5  -7   -0.15    0.12
 -10   5  -7    0.03    0.13
  10   5   7    0.19    0.16
  11   5   0    6.28    0.40
  11  -5   0    6.00    0.37
  11   5   0    5.75    0.46
  11  -5   0    5.88    0.42
  11  -5   0    5.78    1.27
  11   5   0    3.84    1.46
 -11   5   0    3.19    1.48
  11  -5   1    1.00    1.27
 -11   5   1    3.08    1.42
  11   5  -1    1.56    0.16
  11  -5   1    1.62    0.13
  11   5  -1   -0.22    1.24
  11  -5  -1    0.53    1.17
  11   5   1    1.61    0.17
  11   5   1    0.37    1.65
  11   5   1    1.23    0.18
 -11   5  -1   -0.17    1.65
  11  -5  -1    1.50    0.12
 -11  -5  -2    2.72    0.35
  11   5  -2    3.88    0.25
  11  -5   2    3.55    0.29
  11  -5   2    3.55    0.24
  11  -5   2    4.52    1.73
  11  -5  -2    3.75    0.23
  11   5   2    1.75    2.42
  11  -5  -2    1.02    1.56
 -11   5  -2   -3.41    2.30
 -11   5  -2    2.98    0.25
  11   5   2    3.48    0.26
 -11  -5  -3    0.69    0.15
  11   5  -3    0.91    0.10
  11  -5   3    0.59    0.12
 -11  -5  -3    1.01    0.11
  11  -5   3    0.69    0.14
  11   5   3    0.94    0.13
 -11   5  -3    0.93    0.13
  11  -5  -3    0.89    0.09
  11   5   3    0.81    0.18
 -11   5  -3    0.53    0.11
 -11  -5  -4    0.63    0.10
 -11  -5  -4    0.41    0.17
  11   5  -4    0.81    0.09
  11  -5   4    1.23    0.20
 -11   5  -4    0.78    0.17
  11   5   4    0.80    0.18
  11  -5  -4    0.83    0.08
 -11   5  -4    0.62    0.09
  11   5  -5    0.04    0.06
  11  -5   5    0.03    0.12
 -11  -5  -5   -0.07    0.08
 -11  -5  -5    0.07    0.26
  11  -5  -5    0.10    0.06
 -11   5  -5   -0.07    0.17
 -11   5  -5   -0.04    0.07
  11   5   5    0.07    0.17
  11  -5  -5   -0.01    0.09
  11  -5   6    0.10    0.13
 -11  -5  -6    0.01    0.11
 -11  -5  -6   -0.41    0.28
 -11   5  -6    0.00    0.08
  11  -5  -6    0.13    0.11
 -11   5  -6    0.18    0.24
  11   5   6    0.16    0.17
  11  -5   7    0.09    0.13
  11   5   7    0.02    0.16
  12   5   0    4.82    0.34
  12  -5   0    4.98    0.32
  12   5   0    4.78    0.42
  12  -5   1    0.62    0.09
  12  -5   1    1.04    0.16
  12   5  -1    0.62    0.12
  12   5   1    0.72    0.13
  12  -5  -1    0.77    0.08
  12   5   1    0.76    0.17
  12  -5   2    3.73    0.28
  12   5  -2    4.29    0.29
  12   5   2    4.19    0.38
  12  -5  -2    4.15    0.27
  12   5   2    4.19    0.30
  12  -5   3    0.71    0.11
  12   5  -3    0.90    0.11
  12  -5   3    1.33    0.20
  12   5   3    0.79    0.19
 -12   5  -3    0.33    0.14
  12  -5  -3    0.78    0.08
  12  -5   4    0.45    0.12
 -12  -5  -4    0.89    0.19
 -12  -5  -4    0.28    0.23
 -12   5  -4    0.32    0.08
 -12   5  -4    1.02    0.19
  12   5   4    0.73    0.15
  12  -5   5    0.11    0.13
 -12  -5  -5    0.18    0.11
  12   5  -5    0.09    0.07
 -12   5  -5    0.51    0.21
  12   5   5   -0.09    0.14
 -12   5  -5    0.00    0.08
  12  -5  -5    0.05    0.10
  12  -5  -5    0.07    0.07
  12  -5   6    0.03    0.15
  12   5   6   -0.04    0.15
  12  -5  -6    0.07    0.09
 -12   5  -6    0.00    0.10
  13  -5   0    1.21    0.12
  13   5   0    1.11    0.15
  13  -5   0    1.03    0.18
  13   5   0    1.06    0.23
  13  -5   1    9.85    0.60
  13   5  -1    9.66    0.62
  13  -5   1    9.82    0.66
  13  -5  -1    9.58    0.60
  13   5   1    9.38    0.62
  13   5   1   10.01    0.69
  13   5  -2    0.06    0.10
  13  -5   2   -0.03    0.07
  13  -5   2    0.08    0.16
  13   5   2   -0.01    0.11
  13  -5  -2    0.00    0.06
  13   5   2    0.02    0.21
  13  -5   3    4.60    0.36
  13   5  -3    5.35    0.36
  13  -5   3    5.71    0.43
  13  -5  -3    5.68    0.34
  13   5   3    4.94    0.44
  13   5  -4   -0.09    0.08
  13  -5   4   -0.07    0.13
  13  -5  -4    0.09    0.06
  13   5   4    0.02    0.18
  13  -5   5    1.34    0.20
  13   5  -5    1.24    0.12
  13  -5  -5    1.08    0.12
  13   5   5    0.94    0.18
  13  -5   6    0.08    0.11
  13   5   6   -0.15    0.18
  14   5   0   -0.01    0.19
  14  -5   0    0.10    0.07
  14   5   0    0.05    0.11
  14  -5   0   -0.16    0.14
  14   5  -1    0.31    0.11
  14  -5   1    0.25    0.15
  14  -5   1    0.30    0.08
  14  -5  -1    0.13    0.07
  14   5   1    0.15    0.11
  14   5   1    0.45    0.20
  14   5  -2    0.49    0.13
  14  -5   2    0.78    0.16
  14  -5   2    0.41    0.09
  14   5   2    0.16    0.13
  14   5   2    0.42    0.11
  14  -5  -2    0.43    0.09
  14  -5   3    0.07    0.11
  14  -5   3    0.22    0.12
  14   5  -3    0.41    0.10
  14   5   3    0.94    0.22
  14  -5  -3    0.58    0.08
  14  -5   4    0.03    0.15
  14   5  -4    0.01    0.08
  14  -5  -4    0.07    0.06
  14   5   4    0.00    0.10
  14  -5   5    0.00    0.10
  14   5  -5    0.09    0.08
  14  -5  -5    0.01    0.07
  14   5   5   -0.02    0.15
  14  -5   6   -0.01    0.12
  14   5   6    0.08    0.15
  15   5   0    0.30    0.13
  15  -5   0    0.00    0.16
  15  -5   0    0.30    0.10
  15  -5   1    1.90    0.19
  15  -5   1    2.42    0.27
  15   5  -1    2.17    0.21
  15  -5  -1    2.13    0.17
  15   5   1    1.85    0.20
  15   5   1    2.11    0.30
  15  -5   2    0.19    0.08
  15  -5   2    0.04    0.13
  15   5  -2    0.04    0.10
  15  -5  -2   -0.04    0.06
  15   5   2    0.34    0.41
  15   5   2    0.01    0.10
  15  -5   3    0.14    0.16
  15  -5   3    0.32    0.13
  15   5  -3    0.57    0.11
  15  -5  -3    0.58    0.08
  15   5   3    0.58    0.21
  15   5   3    0.32    0.14
  15  -5   4   -0.02    0.13
  15   5  -4   -0.02    0.08
  15   5   4   -0.05    0.15
  15  -5  -4    0.02    0.06
  15  -5  -5    0.65    0.10
  15   5   5    0.97    0.20
  16  -5   0    0.77    0.10
  16  -5   0    0.80    0.23
  16   5   0    0.60    0.13
  16   5  -1    0.13    0.11
  16  -5   1    0.14    0.08
  16  -5   1   -0.10    0.14
  16   5   1    0.12    0.18
  16   5   1   -0.06    0.11
  16  -5  -1    0.01    0.07
  16  -5   2    1.11    0.34
  16   5  -2    1.02    0.14
  16  -5   2    0.70    0.12
  16  -5  -2    1.30    0.13
  16   5  -3    0.04    0.09
  16  -5   3    0.05    0.14
  16   5   3    0.03    0.15
  16   5   3   -0.07    0.13
  16  -5  -3    0.03    0.06
  16   5  -4   -0.03    0.08
  16  -5   4    0.09    0.17
  16   5   4    0.10    0.16
  16  -5  -4    0.12    0.07
  16  -5   5   -0.01    0.10
  16  -5  -5    0.11    0.10
  16   5   5    0.21    0.16
  17  -5   0    0.13    0.09
  17   5   0    0.07    0.10
  17   5  -1    0.01    0.10
  17  -5   1   -0.30    0.17
  17  -5   1    0.07    0.08
  17   5   1    0.04    0.10
  17  -5  -1    0.01    0.07
  17   5   1    0.08    0.17
  17  -5   2    0.43    0.20
  17   5  -2    0.11    0.10
  17  -5   2   -0.11    0.10
  17  -5  -2    0.21    0.08
  17   5   2    0.11    0.12
  17   5  -3    0.12    0.10
  17  -5   3    0.31    0.19
  17   5   3    0.03    0.12
  17  -5  -3    0.01    0.07
  17  -5   4    0.04    0.12
  17   5  -4    0.08    0.08
  17  -5  -4    0.00    0.08
  17   5   4    0.01    0.14
  18  -5   0    0.55    0.10
  18   5   0    0.57    0.12
  18   5  -1    0.38    0.12
  18  -5   1    0.28    0.20
  18  -5   1    0.28    0.15
  18  -5  -1    0.29    0.09
  18   5   1    0.71    0.30
  18  -5   2    0.57    0.17
  18   5  -2    1.04    0.13
  18  -5   2    0.44    0.12
  18   5   2    0.34    0.13
  18  -5  -2    0.90    0.10
  18   5   2    0.96    0.21
  18   5  -3    0.19    0.09
  18  -5   3   -0.02    0.28
  18   5   3   -0.07    0.14
  18  -5  -3    0.13    0.08
  18  -5   4    0.24    0.16
  18   5   4    0.17    0.14
  18  -5  -4    0.19    0.09
  19  -5   0    0.07    0.08
  19  -5   1    0.14    0.22
  19   5  -1   -0.07    0.11
  19  -5   1    0.10    0.10
  19  -5  -1    0.04    0.08
  19   5  -2    0.27    0.11
  19  -5   2   -0.04    0.17
  19  -5   2    0.09    0.21
  19   5   2    0.05    0.26
  19  -5  -2    0.24    0.08
  19   5   2    0.28    0.16
  19  -5   3    0.02    0.15
  19   5   3   -0.03    0.16
  20  -5   0    0.66    0.13
  20  -5   1   -0.03    0.12
  20  -5  -1    0.00    0.09
  20   5   1    0.01    0.15
  20  -5   2    0.88    0.27
  20  -5  -2    1.06    0.13
   0  -6   0   11.08    0.70
   0  -6   0   11.35    0.95
   0   6   0   11.87    0.69
   0   6   0   13.86    0.94
   0  -6   0   11.64    0.70
   0   6   1    0.04    0.04
   0   6  -1    0.01    0.02
   0  -6  -1   -0.01    0.03
   0  -6  -1   -0.02    0.04
   0   6  -1   -0.05    0.17
   0  -6   1    0.11    0.18
   0  -6   1   -0.02    0.04
   0   6  -1   -0.02    0.01
   0  -6  -1   -0.03    0.21
   0   6   1    0.08    0.33
   0  -6   2    1.71    0.34
   0  -6  -2    1.81    0.52
   0   6  -2    1.79    0.12
   0   6   2    1.83    0.16
   0   6  -2    1.40    0.37
   0  -6  -2    1.77    0.14
   0   6   2    1.50    0.44
   0  -6  -2    1.66    0.12
   0  -6   2    1.57    0.14
   0  -6   3    0.28    0.32
   0   6  -3   -0.01    0.02
   0   6   3    0.02    0.08
   0  -6  -3    0.04    0.05
   0   6  -3   -0.02    0.04
   0   6   3    0.35    0.49
   0  -6  -3    0.09    0.04
   0   6  -3   -0.55    0.42
   0   6   4    0.16    0.11
   0   6  -4    0.07    0.03
   0   6   4   -0.99    0.87
   0  -6  -4    0.08    0.07
   0  -6   4    0.07    0.07
   0  -6  -4    0.02    0.05
   0   6  -4    0.07    0.05
   0   6  -4   -0.80    0.83
   0   6   5   -0.01    0.08
   0   6  -5    0.02    0.04
   0  -6  -5    0.09    0.10
   0  -6  -5   -0.01    0.06
   0   6  -5    0.00    0.06
   0   6  -6   -0.02    0.07
   0  -6  -6    0.00    0.10
   0  -6  -6    0.14    0.12
   0   6  -6   -0.02    0.05
   0   6  -7    0.01    0.05
   0   6  -7   -0.01    0.08
   0  -6  -7    0.01    0.14
   0  -6  -7    0.13    0.08
   0   6  -8    0.05    0.05
   0  -6  -8   -0.07    0.08
   1  -6   0   50.48    3.14
   1   6   0   55.69    3.39
  -1   6   0   51.10    3.44
  -1  -6   0   53.32    3.13
   1  -6   0   51.19    3.13
  -1  -6   0   54.13    3.14
  -1  -6   0   59.03    3.35
   1   6  -1    9.86    0.58
   1  -6   1   10.53    0.78
   1   6  -1   11.36    0.81
   1  -6   1    9.49    0.59
  -1  -6  -1    9.63    0.58
   1   6  -1   10.28    0.57
  -1  -6  -1   10.01    0.59
  -1   6   1   10.24    0.81
  -1  -6  -1   10.05    0.85
  -1  -6   1    9.30    0.58
  -1   6  -1    9.65    0.58
   1  -6  -1   10.80    0.83
   1  -6  -1    9.42    0.58
   1   6   1    8.38    0.90
  -1   6  -1    9.06    0.57
  -1  -6   1    9.39    0.80
   1  -6  -1    9.75    0.59
  -1   6  -1    9.95    0.80
   1  -6   2    0.21    0.06
  -1  -6  -2    0.12    0.05
   1   6  -2    0.16    0.26
  -1   6   2    0.08    0.06
   1   6  -2    0.12    0.03
  -1   6   2   -0.27    0.27
   1   6  -2    0.11    0.02
   1  -6   2   -0.17    0.25
  -1  -6  -2    0.10    0.31
  -1   6  -2    0.12    0.02
  -1   6  -2    0.11    0.03
   1  -6  -2   -0.09    0.26
   1  -6  -2    0.18    0.04
  -1  -6   2    0.21    0.05
  -1   6  -2    0.44    0.33
   1   6   2    0.80    0.43
   1  -6   3    3.34    0.25
   1   6  -3    3.71    0.22
   1   6  -3    3.79    0.23
   1  -6   3    3.21    0.55
  -1  -6  -3    3.62    0.23
  -1   6   3    2.95    0.61
   1   6  -3    3.85    0.64
  -1   6   3    3.65    0.27
  -1  -6  -3    3.88    0.26
   1  -6  -3    3.70    0.23
  -1   6  -3    3.71    0.22
   1  -6  -3    3.73    0.25
  -1   6  -3    3.04    0.68
  -1   6  -3    3.83    0.24
  -1  -6   3    3.34    0.52
   1   6   3    3.40    0.28
  -1  -6   3    3.36    0.24
  -1   6   4   -0.66    0.80
   1   6  -4    1.07    0.76
   1   6  -4    0.49    0.06
   1   6  -4    0.67    0.06
   1  -6   4    0.35    0.09
  -1  -6  -4    0.58    0.11
  -1   6   4    0.64    0.11
  -1  -6   4    0.22    0.98
  -1   6  -4    1.06    0.90
  -1  -6   4    0.48    0.07
   1  -6  -4    0.53    0.07
  -1   6  -4    0.44    0.07
   1   6   4    0.59    0.13
  -1   6  -4    0.55    0.06
   1  -6  -4    0.48    0.09
   1   6  -5    0.44    0.07
  -1  -6  -5    0.54    0.12
   1   6  -5    0.33    0.05
  -1  -6  -5    0.31    0.07
   1  -6   5    0.29    0.09
   1   6   5    0.36    0.11
  -1   6  -5    0.40    0.06
   1  -6  -5    0.33    0.07
  -1   6  -5    0.47    0.08
   1  -6  -5    0.49    0.11
  -1  -6  -6    0.30    0.11
  -1  -6  -6    0.17    0.13
   1   6  -6    0.13    0.07
   1   6  -6    0.07    0.05
   1  -6  -6    0.13    0.09
   1  -6  -6    0.27    0.12
  -1   6  -6    0.03    0.08
  -1   6  -6    0.05    0.06
  -1  -6  -7    0.11    0.15
   1   6  -7    0.00    0.05
  -1  -6  -7    0.00    0.08
   1   6  -7   -0.02    0.07
   1  -6  -7   -0.03    0.14
  -1   6  -7    0.10    0.10
  -1   6  -7    0.04    0.05
   1  -6  -7   -0.10    0.08
   1   6  -8   -0.06    0.05
  -1  -6  -8   -0.01    0.09
   1  -6  -8   -0.05    0.08
  -1   6  -8    0.08    0.06
  -2  -6   0   18.02    1.19
   2   6   0   16.60    1.24
  -2   6   0   15.13    1.12
   2  -6   0   15.22    0.92
  -2  -6   0   16.07    0.92
  -2  -6   0   15.22    0.93
   2   6   0   15.22    0.92
   2  -6   0   13.33    1.10
  -2   6   0   16.12    0.92
  -2  -6  -1    0.51    0.06
  -2  -6  -1    0.48    0.06
   2   6  -1    0.52    0.05
   2  -6   1    0.60    0.23
   2   6  -1    0.56    0.04
   2   6  -1    0.51    0.29
  -2   6   1    0.76    0.29
  -2  -6  -1    0.57    0.29
   2  -6   1    0.46    0.08
  -2   6  -1    0.49    0.24
  -2   6  -1    0.49    0.05
   2   6   1    0.53    0.39
  -2   6  -1    0.58    0.04
   2  -6  -1    0.59    0.06
  -2  -6   1    0.65    0.07
   2   6   1    0.87    0.08
   2  -6  -1    0.76    0.29
  -2  -6   1    0.38    0.25
   2  -6  -1    0.47    0.05
  -2  -6  -2   21.26    1.23
   2  -6   2   19.60    1.47
  -2   6   2   21.80    1.49
   2  -6   2   19.47    1.23
   2   6  -2   21.68    1.45
  -2  -6  -2   22.53    1.71
  -2   6   2   21.11    1.24
  -2  -6  -2   21.25    1.22
   2   6  -2   20.53    1.22
   2   6  -2   21.69    1.21
   2   6  -2   17.71    1.22
   2  -6   2   21.23    1.25
   2   6   2   24.23    1.64
  -2  -6   2   18.83    1.22
  -2   6  -2   21.44    1.22
   2  -6  -2   20.74    1.22
   2  -6  -2   20.63    1.23
  -2  -6   2   20.99    1.42
  -2   6  -2   19.26    1.51
   2   6   2   19.29    1.25
  -2   6  -2   21.21    1.22
   2   6   2   20.99    1.23
   2  -6  -2   20.52    1.54
   2  -6   3    3.29    0.57
   2   6  -3    2.69    0.17
   2   6  -3    2.17    0.51
  -2  -6  -3    2.83    0.21
  -2   6   3    2.54    0.58
  -2   6   3    2.68    0.24
   2   6  -3    2.55    0.17
   2  -6   3    2.84    0.20
  -2  -6  -3    2.78    0.18
   2   6   3    2.90    0.69
  -2   6  -3    2.90    0.17
  -2  -6   3    2.63    0.19
  -2   6  -3    3.06    0.73
  -2  -6   3    2.49    0.46
  -2   6  -3    2.69    0.19
   2   6   3    2.76    0.24
   2  -6  -3    1.02    0.98
   2  -6  -3    2.79    0.20
   2  -6  -3    2.63    0.18
  -2  -6  -4    3.50    0.23
   2   6  -4    3.57    0.22
  -2   6   4    3.32    0.25
  -2  -6  -4    3.53    0.27
   2   6  -4    3.45    0.21
   2  -6   4    3.56    0.25
  -2   6   4    2.69    0.76
   2   6   4    3.56    0.29
  -2   6  -4    3.48    0.24
  -2  -6   4    1.21    0.56
   2   6   4    3.20    1.00
  -2   6  -4    3.19    0.22
  -2   6  -4    2.68    1.15
   2  -6  -4    3.30    0.23
   2  -6  -4    3.58    0.26
  -2  -6  -5    0.03    0.11
  -2  -6  -5    0.04    0.06
   2   6  -5    0.09    0.04
   2  -6   5    0.21    0.09
   2   6  -5    0.08    0.05
  -2   6  -5    0.05    0.05
   2  -6  -5    0.05    0.06
   2  -6  -5    0.16    0.10
  -2   6  -5    0.03    0.07
   2   6   5    0.08    0.10
  -2  -6  -6   -0.10    0.09
   2   6  -6    0.09    0.06
   2   6  -6    0.05    0.04
  -2  -6  -6   -0.01    0.13
   2  -6  -6    0.01    0.11
  -2   6  -6    0.00    0.07
   2  -6  -6    0.01    0.10
   2   6   6    0.01    0.10
  -2   6  -6    0.04    0.08
  -2  -6  -7   -0.06    0.08
   2   6  -7   -0.02    0.07
  -2  -6  -7    0.09    0.15
   2   6  -7   -0.01    0.04
   2  -6  -7   -0.10    0.13
   2  -6  -7    0.00    0.08
  -2   6  -7    0.11    0.11
  -2   6  -7   -0.01    0.06
  -2  -6  -8    0.18    0.10
   2   6  -8   -0.01    0.05
  -2   6  -8    0.02    0.06
   2  -6  -8   -0.05    0.08
  -3  -6   0    2.98    0.44
  -3  -6   0    3.37    0.22
   3   6   0    3.30    0.50
  -3   6   0    3.49    0.45
   3  -6   0    3.58    0.21
  -3   6   0    3.40    0.20
   3   6   0    3.28    0.21
  -3  -6  -1   53.65    3.28
   3  -6   1   48.37    3.18
  -3  -6  -1   49.27    2.96
   3  -6   1   44.14    2.96
  -3  -6  -1   51.30    2.95
   3   6  -1   53.38    3.21
  -3   6  -1   49.05    2.95
   3   6   1   53.82    2.96
   3   6   1   52.64    3.27
   3  -6  -1   49.77    2.95
  -3   6  -1   53.12    2.95
   3  -6  -1   44.94    3.17
  -3   6  -1   53.28    3.25
  -3  -6   1   48.41    3.13
   3   6  -2    5.80    0.32
  -3  -6  -2    5.31    0.35
  -3   6   2    5.63    0.60
   3  -6   2    4.70    0.34
   3   6  -2    5.36    0.32
  -3   6   2    5.26    0.35
   3   6  -2    6.55    0.90
  -3  -6  -2    5.68    0.33
   3  -6   2    4.89    0.61
   3  -6  -2    5.40    0.33
   3  -6  -2    5.63    0.73
  -3  -6   2    5.10    0.57
   3   6   2    5.78    0.76
  -3  -6   2    5.53    0.34
  -3   6  -2    4.79    0.69
  -3   6  -2    5.44    0.33
  -3   6  -2    5.35    0.32
   3   6   2    5.28    0.34
   3   6   2    5.23    0.37
   3  -6   3    9.29    1.11
  -3  -6  -3   11.62    0.68
  -3  -6  -3   11.79    0.66
   3   6  -3   10.94    0.65
   3  -6   3   10.60    0.68
   3   6  -3   10.99    0.65
  -3   6   3   10.14    1.02
  -3   6  -3   11.22    0.65
   3  -6  -3   11.12    0.67
   3   6   3   10.65    0.70
   3  -6  -3   10.92    0.65
  -3  -6   3   10.38    0.87
  -3   6  -3   11.29    0.67
   3   6   3   10.48    1.10
   3   6   3   10.61    1.36
   3  -6  -3    8.23    1.08
  -3   6  -3    9.09    1.23
  -3   6   4    0.12    0.82
  -3  -6  -4    0.58    0.07
  -3  -6  -4    0.72    0.12
   3   6  -4    0.57    0.07
   3  -6   4    0.83    0.12
   3   6  -4    0.50    0.05
   3  -6  -4    0.56    0.09
   3  -6  -4    0.46    0.07
  -3   6  -4    0.77    0.10
   3   6   4    0.68    0.14
   3   6   4    0.43    0.94
  -3   6  -4    0.45    0.06
  -3  -6   4    0.12    0.25
  -3  -6  -5    2.72    0.27
   3   6  -5    2.58    0.18
   3  -6   5    2.69    0.23
  -3  -6  -5    2.61    0.19
   3   6  -5    2.32    0.16
   3   6   5    2.79    0.26
   3  -6  -5    2.95    0.24
  -3   6  -5    2.30    0.18
   3  -6  -5    2.42    0.19
  -3   6  -5    2.52    0.22
   3   6  -6    0.10    0.06
   3  -6   6    0.06    0.10
  -3  -6  -6    0.16    0.08
  -3  -6  -6    0.14    0.14
   3   6  -6    0.07    0.06
  -3   6  -6    0.07    0.06
  -3   6  -6    0.15    0.09
   3  -6  -6    0.13    0.12
   3  -6  -6    0.02    0.11
   3   6   6    0.09    0.11
  -3  -6  -7    0.14    0.09
   3   6  -7    0.09    0.05
  -3  -6  -7    0.16    0.17
   3   6  -7    0.16    0.07
  -3   6  -7    0.34    0.13
   3  -6  -7    0.01    0.08
   3  -6  -7   -0.05    0.13
  -3   6  -7    0.13    0.07
   3   6  -8    0.04    0.05
  -3  -6  -8   -0.04    0.09
  -3   6  -8    0.05    0.06
   3  -6  -8    0.05    0.10
   4  -6   0    3.16    0.19
  -4  -6   0    2.71    0.22
  -4   6   0    3.11    0.18
   4   6   0    2.91    0.19
   4  -6   0    2.83    0.45
  -4   6   0    3.53    0.51
  -4   6   0    3.05    0.19
  -4  -6   0    3.11    0.20
  -4  -6   0    3.54    0.54
   4   6   0    2.82    0.56
   4  -6   1    0.62    0.34
   4   6  -1    0.48    0.04
   4   6  -1    1.01    0.43
   4  -6   1    0.54    0.08
   4  -6   1    0.51    0.05
  -4  -6  -1    0.51    0.05
  -4  -6  -1    0.39    0.06
  -4  -6  -1    0.79    0.18
  -4  -6  -1    0.20    0.32
  -4  -6   1    0.64    0.28
   4  -6  -1    0.40    0.33
   4   6   1    0.31    0.07
  -4   6  -1    0.36    0.05
   4  -6  -1    0.37    0.06
  -4   6  -1    0.43    0.04
  -4   6  -1    0.28    0.29
   4   6   1    0.61    0.35
  -4  -6   1    0.56    0.08
   4   6   1    0.36    0.10
  -4  -6  -2    5.29    0.34
   4  -6   2    5.44    0.74
  -4  -6  -2    5.43    0.31
   4  -6   2    5.00    0.32
  -4   6   2    5.41    0.69
   4   6  -2    4.32    0.57
   4  -6   2    4.66    0.33
   4  -6  -2    4.67    0.69
  -4  -6   2    5.75    0.57
  -4   6  -2    5.07    0.32
  -4   6  -2    5.10    0.31
  -4  -6   2    4.84    0.33
   4   6   2    5.15    0.37
   4   6   2    5.31    0.33
   4  -6  -2    4.93    0.31
  -4   6  -2    5.72    0.84
   4   6   2    5.82    0.74
   4  -6   3    3.26    0.24
  -4   6   3    3.50    0.24
   4   6  -3    2.74    0.22
  -4  -6  -3    3.23    0.21
  -4   6   3    3.79    0.59
   4  -6   3    3.04    0.61
  -4  -6  -3    3.63    0.25
   4   6  -3    3.28    0.20
   4   6  -3    3.19    0.19
   4   6   3    2.89    0.80
   4   6   3    3.22    0.28
   4   6   3    1.83    0.94
  -4   6  -3    2.02    0.88
   4  -6  -3    3.18    0.20
  -4   6  -3    3.18    0.20
  -4   6  -3    3.20    0.22
   4  -6  -3    3.23    0.22
   4  -6  -3    1.95    0.67
   4   6  -4    0.25    0.03
  -4  -6  -4    0.56    0.12
  -4   6   4   -0.78    0.61
   4  -6   4    0.37    0.10
  -4  -6  -4    0.28    0.06
   4   6  -4    0.29    0.04
   4  -6  -4    0.39    0.08
  -4   6  -4    0.22    0.07
  -4   6  -4    0.21    0.05
   4   6   4    0.01    1.04
   4   6   4    0.51    0.14
   4   6  -5    0.14    0.04
   4  -6   5    0.31    0.12
  -4  -6  -5    0.24    0.12
  -4  -6  -5    0.24    0.07
   4   6  -5    0.17    0.03
   4  -6  -5    0.11    0.07
  -4   6  -5    0.19    0.09
   4  -6  -5    0.28    0.10
   4   6   5    0.08    0.11
  -4   6  -5    0.17    0.06
   4   6  -6   -0.02    0.04
  -4  -6  -6    0.02    0.13
   4   6  -6    0.00    0.04
   4  -6   6    0.05    0.10
  -4  -6  -6    0.05    0.08
   4  -6  -6    0.07    0.08
  -4   6  -6   -0.04    0.06
   4  -6  -6    0.03    0.11
  -4   6  -6    0.02    0.10
   4   6   6    0.05    0.11
   4   6  -7   -0.02    0.04
  -4  -6  -7    0.04    0.09
  -4  -6  -7    0.14    0.20
  -4   6  -7   -0.01    0.06
   4  -6  -7    0.09    0.08
   4  -6  -7    0.12    0.15
  -4   6  -7    0.15    0.14
   4   6  -8   -0.03    0.05
  -4  -6  -8   -0.05    0.10
  -4   6  -8   -0.05    0.06
   5   6   0    2.38    0.17
  -5   6   0    2.46    0.52
  -5   6   0    2.42    0.16
   5   6   0    2.58    0.57
   5  -6   0    2.81    0.48
   5  -6   0    2.75    0.16
  -5  -6   0    2.09    0.51
  -5   6   1    9.21    0.94
  -5  -6  -1   10.54    0.62
   5   6  -1   11.33    0.61
   5  -6   1   10.36    0.92
  -5  -6  -1   10.22    0.63
   5  -6   1   10.70    0.62
  -5   6  -1    9.61    0.61
  -5   6  -1   10.03    1.08
   5   6   1   10.44    0.63
   5   6   1    9.82    0.66
  -5  -6   1   10.17    0.92
   5   6   1   10.45    1.00
   5  -6  -1   10.28    0.62
   5  -6  -1   10.40    0.93
  -5   6  -1   10.44    0.62
   5  -6   2    2.38    0.54
   5  -6   2    2.80    0.22
   5   6  -2    3.03    0.17
  -5  -6  -2    3.21    0.19
   5   6  -2    2.49    0.20
   5   6  -2    3.37    0.49
  -5  -6  -2    3.06    0.22
  -5   6   2    3.39    0.52
   5  -6   2    2.69    0.19
   5   6   2    2.88    0.21
   5  -6  -2    2.95    0.18
  -5   6  -2    3.07    0.21
  -5   6  -2    3.06    0.79
   5   6   2    2.38    0.70
  -5   6  -2    2.72    0.18
  -5  -6   2    2.80    0.46
   5   6   2    1.91    0.66
   5  -6   3   25.46    2.19
   5  -6   3   28.53    1.71
   5   6  -3   29.87    1.67
  -5   6   3   28.56    1.69
  -5  -6  -3   29.47    1.68
   5   6  -3   29.68    1.67
  -5   6   3   26.26    1.99
  -5  -6  -3   29.95    1.71
   5   6   3   26.88    1.73
  -5   6  -3   29.23    1.69
  -5   6  -3   28.29    1.68
   5   6   3   28.40    2.32
   5   6   3   23.26    2.51
  -5   6  -3   27.86    2.35
   5  -6  -3   28.58    1.69
   5  -6  -3   27.48    1.68
   5   6  -4    1.59    0.10
  -5  -6  -4    1.71    0.14
   5   6  -4    1.68    0.11
  -5   6   4    0.98    1.08
   5  -6   4    1.60    0.18
  -5  -6  -4    1.64    0.20
   5  -6  -4    1.51    0.13
  -5   6  -4    1.75    0.17
   5   6   4    1.46    0.21
   5   6   4   -0.07    1.28
  -5   6  -4    1.61    0.12
   5  -6  -4    1.57    0.16
  -5  -6  -5    0.74    0.10
   5   6  -5    0.74    0.08
   5  -6   5    1.11    0.17
   5   6  -5    0.74    0.06
  -5  -6  -5    1.00    0.17
  -5   6  -5    0.84    0.09
   5  -6  -5    0.86    0.13
   5  -6  -5    0.77    0.10
   5   6   5    0.93    0.22
  -5   6  -5    0.74    0.13
   5   6  -6    0.20    0.05
   5  -6   6    0.25    0.12
  -5  -6  -6    0.39    0.21
  -5  -6  -6    0.16    0.08
   5   6  -6    0.11    0.04
  -5   6  -6    0.04    0.06
   5  -6  -6    0.00    0.07
   5  -6  -6    0.12    0.12
   5   6   6    0.51    0.16
  -5   6  -6    0.03    0.16
  -5  -6  -7    0.18    0.21
  -5  -6  -7    0.78    0.12
   5   6  -7    0.35    0.05
  -5   6  -7    0.27    0.08
   5  -6  -7    0.43    0.09
  -5  -6  -8    0.07    0.15
  -5   6  -8    0.05    0.09
   5  -6  -8    0.05    0.09
   6  -6   0    9.73    0.97
   6   6   0    9.41    1.20
  -6   6   0   10.85    0.99
   6   6   0   10.70    0.64
  -6   6   0   10.70    0.64
   6  -6   0   11.11    0.64
   6   6  -1   18.09    1.09
   6  -6   1   17.41    1.49
   6   6  -1   16.19    1.43
  -6  -6  -1   18.22    1.11
  -6   6   1   17.58    1.42
   6  -6   1   19.26    1.10
   6  -6   1   17.54    1.12
   6   6   1   18.54    1.11
   6  -6  -1   18.88    1.09
   6  -6  -1   18.49    1.41
   6   6   1   18.18    1.14
  -6   6  -1   19.58    1.09
   6   6   1   20.49    1.62
  -6   6  -1   18.67    1.10
   6   6   1   19.09    1.63
  -6   6  -1   19.51    1.55
  -6  -6  -2    7.24    0.46
   6  -6   2    7.05    0.46
   6  -6   2    7.12    0.43
   6   6  -2    6.74    0.75
   6   6  -2    5.94    0.44
  -6   6   2    6.76    0.88
   6   6  -2    7.49    0.42
  -6  -6  -2    7.35    0.43
   6   6   2    7.41    0.45
   6  -6  -2    6.78    0.90
   6   6   2    7.53    0.96
  -6   6  -2    7.60    0.43
  -6   6  -2    7.66    1.13
   6   6   2    6.69    1.21
   6   6   2    6.83    0.49
   6  -6  -2    7.11    0.43
   6  -6   3    8.98    0.57
   6   6  -3    7.56    0.54
   6   6  -3    9.44    0.52
  -6  -6  -3    9.33    0.58
  -6  -6  -3    9.03    0.54
   6  -6   3    8.13    1.20
   6  -6  -3    6.32    1.10
   6   6   3   11.22    1.40
  -6   6  -3    9.53    0.54
   6   6   3    8.26    0.55
   6   6   3    9.12    0.61
   6   6   3    5.61    1.17
   6  -6  -3    8.98    0.53
  -6   6  -3    9.28    0.56
  -6  -6  -4    2.08    0.23
  -6  -6  -4    2.16    0.16
   6  -6   4    2.02    0.20
   6   6  -4    2.06    0.13
   6   6  -4    2.15    0.14
   6  -6  -4    2.02    0.18
  -6   6  -4    1.96    0.15
   6  -6  -4    1.85    0.15
   6   6   4    0.95    1.14
  -6   6  -4    1.97    0.19
   6   6   4    2.30    0.25
   6   6  -5    2.46    0.15
  -6  -6  -5    2.71    0.28
   6   6  -5    2.44    0.16
   6  -6   5    2.55    0.25
  -6  -6  -5    2.37    0.19
   6  -6  -5    2.49    0.23
  -6   6  -5    2.45    0.25
   6  -6  -5    2.33    0.19
  -6   6  -5    2.29    0.18
   6   6   5    2.62    0.29
  -6  -6  -6    0.57    0.11
   6  -6   6    1.00    0.17
   6   6  -6    0.62    0.06
  -6  -6  -6    0.74    0.21
   6   6   6    0.84    0.19
   6  -6  -6    0.62    0.16
   6  -6  -6    0.39    0.09
  -6   6  -6    0.47    0.17
  -6   6  -6    0.60    0.09
  -6  -6  -7    0.52    0.21
  -6  -6  -7    0.47    0.14
  -6   6  -7    0.75    0.19
  -6   6  -7    0.17    0.08
   6   6   7    0.41    0.13
   6  -6  -7    0.17    0.16
  -6  -6  -8    0.09    0.10
  -6   6  -8    0.02    0.07
   7  -6   0   15.34    1.02
   7   6   0   17.98    1.62
  -7   6   0   15.20    1.50
  -7   6   0   17.60    0.99
   7   6   0   16.63    1.39
   7   6   0   17.15    1.00
   7  -6   0   17.17    1.00
   7  -6   0   16.50    1.38
  -7  -6  -1   45.24    2.69
   7   6  -1   44.11    2.67
   7   6  -1   46.16    3.33
  -7   6   1   44.60    3.06
   7  -6   1   44.14    2.70
   7  -6   1   45.96    2.68
   7   6  -1   42.99    3.02
  -7  -6  -1   46.12    2.67
   7  -6   1   47.21    3.06
   7   6   1   46.51    3.17
   7   6   1   47.38    2.73
  -7   6  -1   45.24    2.68
  -7   6  -1   45.21    2.67
  -7   6  -1   40.99    3.22
   7   6   1   41.64    3.30
   7   6   1   48.10    2.69
   7  -6  -1   46.72    2.67
   7  -6  -1   46.85    3.00
   7   6  -2   -0.45    0.49
   7   6  -2    0.23    0.46
  -7  -6  -2    0.11    0.07
  -7  -6  -2    0.05    0.04
  -7   6   2    0.41    0.50
   7  -6   2    0.09    0.07
   7   6  -2    0.14    0.02
   7  -6   2    0.10    0.05
   7  -6   2    0.08    0.63
   7   6   2   -0.26    0.54
  -7   6  -2    0.11    0.03
   7   6   2    0.14    0.11
   7   6   2    0.03    0.08
   7   6   2    0.19    1.00
  -7   6  -2   -0.23    0.65
   7  -6  -2    0.15    0.04
  -7   6  -2    0.09    0.05
   7  -6  -2    0.01    0.63
  -7  -6  -3   11.06    0.66
   7  -6   3    8.81    0.63
   7  -6   3   10.69    1.55
   7   6  -3    9.05    0.63
  -7  -6  -3   10.83    0.63
  -7   6   3   12.57    1.30
   7  -6   3   11.16    0.67
   7   6  -3   11.26    0.61
   7   6   3    6.26    1.45
  -7   6  -3   10.12    0.62
   7  -6  -3   10.30    0.62
   7   6   3   10.29    1.35
   7   6   3    9.96    0.65
  -7   6  -3    8.54    1.73
   7   6   3   10.42    0.70
  -7   6  -3   10.79    0.64
   7  -6   4   -0.02    0.09
  -7  -6  -4    0.06    0.06
  -7  -6  -4   -0.05    0.10
   7  -6  -4   -0.01    0.04
  -7   6  -4   -0.01    0.09
   7   6   4    0.07    0.14
  -7   6  -4    0.09    0.05
  -7  -6  -5    3.40    0.33
  -7  -6  -5    3.34    0.25
   7  -6   5    4.00    0.32
   7   6  -5    3.62    0.21
  -7   6  -5    3.29    0.24
  -7   6  -5    2.68    0.30
   7   6   5    3.44    0.33
   7  -6  -5    3.53    0.24
   7  -6  -5    3.48    0.27
   7   6  -6    0.14    0.03
   7  -6   6    0.20    0.13
  -7  -6  -6    0.03    0.15
  -7  -6  -6    0.20    0.08
   7  -6  -6   -0.09    0.07
   7   6   6   -0.07    0.13
  -7   6  -6    0.08    0.07
  -7   6  -6    0.08    0.14
   7  -6  -6    0.12    0.10
  -7  -6  -7    0.25    0.25
   7  -6   7    0.34    0.17
   7   6  -7    0.30    0.04
  -7  -6  -7    0.23    0.10
  -7   6  -7    0.23    0.08
  -7   6  -7    0.23    0.17
   7   6   7    0.42    0.14
   7  -6  -7    0.14    0.08
  -8   6   0    0.24    0.68
   8   6   0    0.55    0.74
   8  -6   0    0.47    0.09
   8   6   0    0.25    0.08
   8   6   0    0.42    0.14
   8   6   0    0.52    0.65
   8  -6   0    0.40    0.06
   8  -6   0    0.92    0.42
  -8  -6  -1   12.73    0.86
   8   6  -1   11.77    1.36
   8   6  -1   13.71    0.81
   8  -6   1   12.70    1.26
  -8   6   1   13.10    1.42
   8   6  -1   14.77    1.56
   8  -6   1   13.33    0.84
   8  -6   1   13.94    0.82
   8  -6  -1   13.82    0.81
   8   6   1   13.71    1.35
  -8   6  -1   13.10    1.62
   8   6   1   14.33    0.83
   8  -6  -1   15.78    1.29
  -8   6  -1   13.82    0.82
   8   6   1   12.97    0.87
   8   6   1   16.52    1.82
  -8  -6  -2    0.01    0.08
  -8  -6  -2   -0.02    0.05
   8   6  -2   -0.07    1.02
  -8   6   2    0.98    0.78
   8  -6   2    0.03    0.05
   8   6  -2    0.05    0.03
   8  -6   2    0.03    0.08
   8  -6   2   -1.30    0.73
   8   6   2    1.11    0.93
   8   6   2   -0.66    1.21
   8  -6  -2   -0.11    0.73
   8   6   2   -0.05    0.08
   8  -6  -2    0.01    0.03
  -8   6  -2    0.07    0.05
   8   6   2    0.01    0.11
  -8   6  -2    0.02    0.03
   8  -6   3    3.44    1.08
   8   6  -3    4.95    0.28
  -8   6   3    0.67    0.96
  -8  -6  -3    4.90    0.30
   8  -6   3    4.58    0.34
  -8  -6  -3    4.67    0.34
   8   6   3    4.44    0.32
  -8   6  -3    6.75    1.51
   8   6   3    5.37    1.18
  -8   6  -3    4.48    0.32
   8   6   3    3.58    1.65
   8   6   3    4.77    0.38
   8  -6  -3    4.48    0.29
  -8   6  -3    4.31    0.29
   8   6  -4    0.12    0.02
  -8  -6  -4   -0.16    0.15
  -8  -6  -4    0.03    0.06
   8  -6   4    0.02    0.08
   8  -6  -4    0.10    0.05
  -8   6  -4    0.12    0.05
   8  -6  -4    0.16    0.07
   8   6   4    0.13    0.14
  -8   6  -4    0.11    0.09
  -8  -6  -5    0.67    0.16
   8   6  -5    0.73    0.05
  -8  -6  -5    0.65    0.10
  -8   6  -5    0.44    0.08
   8  -6  -5    0.73    0.09
   8   6   5    0.74    0.19
  -8   6  -5    0.51    0.13
   8  -6  -5    0.55    0.11
  -8  -6  -6    0.30    0.09
  -8  -6  -6    0.41    0.18
   8  -6   6    0.58    0.16
   8   6  -6    0.32    0.04
   8   6   6    0.33    0.15
   8  -6  -6    0.40    0.09
  -8   6  -6    0.27    0.08
  -8   6  -6    0.49    0.17
   8  -6  -6    0.36    0.10
  -8  -6  -7   -0.01    0.09
   8  -6   7    0.19    0.16
   8  -6  -7   -0.10    0.08
  -8   6  -7    0.06    0.08
   8   6   7    0.21    0.14
   9   6   0    6.20    0.39
   9  -6   0    5.98    0.37
  -9   6   0    6.34    1.14
   9   6   0    4.88    1.02
   9   6   0    5.53    0.45
   9  -6   0    6.99    0.91
   9   6   0    5.60    1.18
   9   6  -1    9.20    1.23
   9  -6   1   10.95    0.70
  -9   6   1   13.89    1.58
   9   6  -1   12.80    1.48
  -9  -6  -1   10.81    0.68
   9   6  -1   10.75    0.67
   9  -6   1    9.89    1.23
   9  -6   1   11.93    0.67
   9   6   1   11.79    0.74
   9  -6  -1   10.33    0.71
   9   6   1    9.53    1.26
   9  -6  -1   11.07    0.66
  -9   6  -1    9.81    1.56
   9  -6  -1   11.12    1.26
   9   6   1   11.35    0.68
  -9   6  -1   10.79    0.67
   9   6   1   12.00    1.60
  -9  -6  -2    5.34    0.31
   9  -6   2    5.32    0.36
  -9  -6  -2    5.00    0.35
  -9   6   2    6.83    1.24
   9  -6   2    4.80    0.31
   9  -6   2    2.13    1.10
   9   6  -2    4.67    0.30
   9   6   2    4.89    0.40
   9   6   2    4.86    0.33
  -9   6  -2    4.73    0.30
  -9   6  -2    4.56    0.32
  -9   6  -2    3.49    1.23
   9  -6  -2    4.83    0.31
   9  -6  -2    5.42    1.10
   9  -6   3   -0.29    1.53
  -9   6  -3   -0.20    1.46
   9   6   3   -2.97    1.91
  -9  -6  -4    0.82    0.16
   9   6  -4    1.05    0.07
  -9  -6  -4    0.88    0.10
  -9   6  -4    1.01    0.15
   9  -6  -4    1.01    0.13
   9  -6  -4    1.06    0.10
  -9  -6  -5    0.70    0.19
   9  -6   5    0.49    0.13
   9   6  -5    0.72    0.05
  -9   6  -5    0.53    0.11
  -9   6  -5    0.81    0.17
   9   6   5    0.69    0.19
   9  -6  -5    0.69    0.12
   9   6  -6    0.37    0.04
   9  -6   6    0.04    0.20
  -9  -6  -6    0.40    0.21
  -9  -6  -6    0.31    0.10
   9  -6  -6    0.28    0.09
   9  -6  -6    0.23    0.10
  -9   6  -6    0.07    0.15
   9   6   6    0.31    0.17
  -9   6  -6    0.28    0.08
  -9  -6  -7    0.00    0.09
   9  -6   7   -0.02    0.14
   9  -6  -7    0.20    0.11
  -9   6  -7    0.07    0.08
   9   6   7    0.01    0.14
  10   6   0    1.73    0.99
  10  -6   0    0.99    0.09
  10  -6   0    1.16    0.15
  10  -6   0    0.68    0.68
  10   6   0    0.90    0.31
 -10   6   0    0.04    0.84
  10   6   0    0.94    0.13
  10   6   0    2.18    1.20
  10  -6   1    1.07    0.15
 -10   6   1    1.07    2.17
  10   6  -1    2.04    1.06
  10  -6   1    1.06    1.04
  10   6  -1    1.04    0.12
 -10   6  -1    0.89    1.38
  10   6   1    0.32    1.39
  10   6   1    1.41    1.09
  10  -6  -1    0.73    0.15
  10   6   1    0.94    0.17
  10  -6  -1    1.01    0.09
  10   6   1    1.01    0.13
  10  -6   2    0.45    0.18
  10  -6   2    0.33    0.07
 -10   6   2    0.40    2.46
  10   6  -2    0.29    0.07
  10  -6   2    2.39    1.39
  10   6  -2    1.85    1.46
 -10  -6  -2    0.30    0.12
 -10  -6  -2    0.29    0.09
  10   6   2    2.09    2.04
  10   6   2    0.34    0.11
  10  -6  -2   -0.37    1.26
  10  -6  -2    0.27    0.05
 -10   6  -2    0.30    0.05
  10   6   2    1.67    1.41
 -10   6  -2    0.23    0.09
 -10   6  -2    0.34    1.40
  10   6   2    0.26    0.12
  10   6  -3    0.80    0.08
 -10  -6  -3    0.58    0.13
  10  -6   3    0.57    0.10
 -10  -6  -3    0.53    0.09
  10  -6   3    1.05    0.16
  10   6   3    0.90    0.13
 -10   6  -3    0.51    0.10
  10   6   3    6.51    3.16
 -10   6  -3    0.68    0.07
  10   6   3    0.75    0.17
  10   6   3   -2.90    1.60
  10  -6  -3    0.86    0.08
  10  -6   4    0.16    0.10
 -10  -6  -4    0.47    0.09
 -10  -6  -4    0.87    0.17
  10   6  -4    0.50    0.05
 -10   6  -4    0.31    0.07
  10  -6  -4    0.53    0.07
 -10   6  -4    0.43    0.12
  10   6   4    0.38    0.15
 -10  -6  -5   -0.20    0.15
  10   6  -5   -0.04    0.04
  10  -6   5    0.08    0.11
 -10  -6  -5    0.12    0.08
 -10   6  -5   -0.03    0.15
  10   6   5    0.06    0.15
  10  -6  -5   -0.04    0.06
 -10   6  -5    0.00    0.07
 -10  -6  -6    0.03    0.28
  10  -6   6    0.02    0.11
 -10  -6  -6    0.09    0.10
 -10   6  -6    0.07    0.08
  10   6   6    0.38    0.20
  10  -6  -6    0.10    0.08
 -10  -6  -7    0.03    0.12
  10   6   7    0.01    0.15
 -10   6  -7    0.04    0.09
  11  -6   0    0.00    0.05
  11   6   0   -0.02    0.14
  11  -6   0   -0.02    0.10
  11   6   0    0.08    0.10
  11   6   0    0.61    1.51
 -11   6   0   -0.45    1.54
  11  -6   0    0.14    1.17
  11   6  -1    1.99    1.41
  11  -6   1    0.08    0.06
  11  -6   1    0.59    1.38
  11  -6   1    0.05    0.09
 -11   6   1   -0.89    1.55
  11   6  -1    0.01    0.09
  11  -6  -1    0.26    1.14
 -11   6  -1   -0.85    1.32
  11   6   1   -0.08    0.15
  11   6   1    1.82    1.94
  11   6   1   -0.08    0.10
  11   6  -2    1.05    0.12
  11  -6   2    0.90    0.10
  11   6   2    1.20    0.14
  11  -6  -2    0.99    0.10
  11   6   2    0.74    0.16
 -11   6  -2    1.12    1.87
  11  -6   3    1.52    0.23
 -11  -6  -3    0.65    0.17
 -11  -6  -3    1.05    0.12
  11   6  -3    1.18    0.12
  11   6   3    1.20    0.15
  11   6   3    1.39    0.37
 -11   6  -3    1.02    0.11
 -11   6  -3    0.93    0.13
  11  -6  -3    1.29    0.11
  11  -6   4    1.09    0.18
 -11  -6  -4    0.88    0.12
 -11  -6  -4    0.96    0.20
  11   6  -4    1.04    0.11
  11  -6  -4    1.13    0.11
 -11   6  -4    1.28    0.18
  11   6   4    1.53    0.25
 -11   6  -4    0.88    0.10
 -11  -6  -5   -0.11    0.23
 -11  -6  -5   -0.06    0.09
  11  -6   5    0.00    0.10
  11   6  -5    0.05    0.06
 -11   6  -5   -0.02    0.16
  11  -6  -5    0.02    0.07
 -11   6  -5   -0.07    0.07
  11   6   5    0.02    0.16
  11  -6  -5   -0.12    0.09
  11  -6   6    0.13    0.12
 -11  -6  -6    0.25    0.11
  11  -6  -6    0.33    0.10
 -11   6  -6    0.13    0.09
  11   6   6    0.20    0.19
  11  -6   7    0.01    0.13
  11   6   7   -0.06    0.14
  12   6   0    3.38    0.27
  12   6   0    3.43    0.37
  12  -6   0    3.54    0.30
  12  -6   0    3.45    0.24
  12  -6   1    2.53    0.26
  12   6  -1    2.36    0.22
  12  -6   1    2.58    0.19
  12   6   1    2.34    0.22
  12  -6  -1    2.51    0.18
  12   6   1    2.57    0.31
  12  -6   2    2.25    0.19
  12   6  -2    2.36    0.21
  12  -6   2    2.21    0.25
  12   6   2    2.57    0.31
  12  -6  -2    2.77    0.18
  12   6   2    2.26    0.23
  12  -6   3    1.20    0.19
  12  -6   3    1.02    0.13
  12   6  -3    1.24    0.13
  12   6   3    0.75    0.17
  12   6   3    1.02    0.15
 -12   6  -3    1.36    0.19
  12  -6  -3    1.11    0.11
  12  -6   4    0.90    0.16
  12   6  -4    0.85    0.11
 -12   6  -4    0.81    0.10
  12  -6  -4    1.00    0.11
 -12   6  -4    0.68    0.18
  12  -6   5    0.39    0.16
  12   6  -5    0.36    0.08
  12  -6  -5    0.42    0.09
 -12   6  -5    0.02    0.26
 -12   6  -5    0.14    0.09
  12   6   5    0.52    0.20
  12  -6  -5    0.18    0.10
  12  -6   6    0.19    0.13
 -12   6  -6   -0.16    0.10
  12  -6  -6    0.08    0.09
  12   6   6    0.33    0.20
  13  -6   0   10.00    0.63
  13  -6   0   10.54    0.69
  13   6   0   10.95    0.66
  13   6   0    9.56    0.73
  13  -6   1    1.38    0.14
  13  -6   1    1.64    0.21
  13   6  -1    1.24    0.16
  13   6   1    1.57    0.17
  13  -6  -1    1.60    0.14
  13   6   1    1.07    0.19
  13  -6   2    2.72    0.28
  13   6  -2    2.78    0.24
  13  -6   2    2.42    0.21
  13   6   2    2.17    0.23
  13  -6  -2    2.81    0.20
  13   6   2    3.37    0.37
  13  -6   3    0.54    0.29
  13  -6   3    0.24    0.11
  13  -6  -3    0.29    0.08
  13   6   3    0.18    0.14
  13  -6   4    1.06    0.25
  13   6  -4    0.65    0.11
  13  -6  -4    0.63    0.09
  13   6   4    1.18    0.25
  13  -6   5    0.12    0.12
  13  -6  -5    0.13    0.08
  13   6   5    0.21    0.13
  13  -6   6    0.20    0.14
  13  -6  -6    0.13    0.15
  13   6   6    0.22    0.17
  14   6   0    0.13    0.21
  14   6   0   -0.07    0.11
  14  -6   0    0.12    0.07
  14  -6   0    0.09    0.15
  14   6  -1    0.21    0.11
  14  -6   1    0.12    0.15
  14  -6   1    0.11    0.07
  14   6   1   -0.03    0.11
  14  -6  -1    0.09    0.07
  14   6   1    0.15    0.19
  14  -6   2    0.09    0.14
  14  -6   2    0.04    0.08
  14  -6  -2    0.00    0.08
  14   6   2    0.03    0.10
  14   6   2    0.07    0.13
  14   6  -3    0.03    0.10
  14  -6   3   -0.11    0.16
  14  -6   3    0.01    0.12
  14   6   3    0.35    0.21
  14  -6  -3    0.10    0.06
  14  -6   4   -0.02    0.12
  14   6  -4   -0.08    0.09
  14   6   4   -0.02    0.14
  14  -6  -4    0.15    0.07
  14   6  -5    0.20    0.08
  14  -6   5    0.11    0.14
  14  -6  -5    0.17    0.08
  14   6   5    0.43    0.24
  14  -6   6    0.12    0.19
  14   6   6    0.19    0.17
  15  -6   0    2.68    0.33
  15  -6   0    2.65    0.21
  15   6   0    2.93    0.26
  15  -6   1    0.45    0.17
  15   6  -1    0.35    0.12
  15  -6   1    0.27    0.09
  15   6   1    0.16    0.11
  15  -6  -1    0.38    0.08
  15   6   1    0.34    0.21
  15  -6   2    0.42    0.10
  15  -6   2    1.27    0.22
  15   6  -2    0.90    0.14
  15  -6  -2    0.82    0.10
  15   6   2    0.54    0.15
  15   6   2    0.89    0.14
  15   6  -3    0.45    0.11
  15  -6   3    0.51    0.15
  15   6   3    0.76    0.21
  15  -6  -3    0.55    0.09
  15  -6   4   -0.03    0.11
  15   6  -4    0.12    0.11
  15  -6  -4    0.36    0.08
  15   6   4    0.10    0.16
  15  -6   5    0.12    0.15
  15  -6  -5   -0.05    0.08
  15   6   5   -0.01    0.14
  16  -6   0   -0.02    0.07
  16  -6   0    0.12    0.20
  16   6   0    0.08    0.11
  16  -6   1    0.37    0.09
  16  -6   1    0.67    0.19
  16   6  -1    0.42    0.12
  16   6   1    0.58    0.12
  16   6   1    0.35    0.21
  16  -6  -1    0.32    0.08
  16  -6   2   -0.04    0.09
  16   6  -2   -0.05    0.10
  16  -6   2    0.03    0.14
  16   6   2    0.07    0.11
  16  -6  -2   -0.06    0.06
  16   6   2   -0.01    0.11
  16   6  -3    0.25    0.10
  16  -6   3    0.04    0.12
  16  -6  -3    0.13    0.07
  16   6   3   -0.28    0.27
  16   6   3   -0.05    0.15
  16   6  -4    0.08    0.08
  16  -6   4   -0.07    0.12
  16  -6  -4    0.05    0.07
  16   6   4   -0.09    0.20
  16  -6   5    0.20    0.17
  16  -6  -5    0.20    0.10
  16   6   5    0.13    0.13
  17  -6   0    0.00    0.08
  17   6   0   -0.02    0.11
  17  -6   1    0.04    0.17
  17   6  -1    0.03    0.11
  17  -6   1    0.09    0.08
  17   6   1    0.08    0.11
  17  -6  -1    0.02    0.08
  17   6   1    0.07    0.18
  17   6  -2    0.49    0.11
  17  -6   2    0.31    0.14
  17  -6   2    0.24    0.11
  17  -6  -2    0.48    0.09
  17   6   2    0.04    0.13
  17   6  -3    0.09    0.09
  17  -6   3   -0.03    0.13
  17   6   3    0.00    0.14
  17  -6  -3   -0.01    0.07
  17  -6   4    0.31    0.18
  17   6  -4    0.17    0.11
  17  -6  -4    0.03    0.08
  17   6   4    0.19    0.15
  18   6   0   -0.10    0.11
  18  -6   0    0.05    0.08
  18   6  -1    0.31    0.17
  18  -6   1    0.48    0.27
  18  -6   1    0.30    0.10
  18   6   1    0.31    0.32
  18   6   1    0.13    0.16
  18  -6   2    0.15    0.12
  18  -6   2    0.08    0.19
  18   6  -2    0.05    0.10
  18   6   2   -0.01    0.19
  18   6   2    0.02    0.12
  18  -6  -2    0.02    0.08
  18   6  -3    0.18    0.10
  18  -6   3    0.03    0.14
  18   6   3    0.08    0.16
  18  -6  -3    0.21    0.08
  18  -6   4   -0.13    0.13
  18   6   4    0.08    0.15
  18  -6  -4   -0.08    0.12
  19   6   0    0.93    0.14
  19  -6   1    0.17    0.11
  19  -6   1    0.06    0.21
  19   6  -1    0.08    0.10
  19  -6  -1    0.05    0.08
  19   6  -2    0.46    0.12
  19  -6   2    0.25    0.17
  19  -6   2    0.04    0.13
  19   6   2    0.29    0.22
  19  -6  -2    0.15    0.09
  19   6   2   -0.03    0.17
  19  -6   3    0.10    0.13
  19   6   3    0.05    0.17
  19  -6  -3    0.06    0.10
  20  -6   0   -0.02    0.10
  20  -6   1    0.39    0.14
  20  -6  -1    0.07    0.10
  20   6   1    0.16    0.12
  20  -6   2   -0.38    0.16
  20   6   2    0.29    0.30
  20  -6  -2   -0.05    0.09
   0   7   0    0.09    0.02
   0   7   0   -0.11    0.29
   0  -7   0    0.02    0.04
   0  -7   0   -0.04    0.23
   0  -7   0   -0.03    0.04
   0   7  -1    4.97    0.29
   0  -7  -1    4.88    0.30
   0   7   1    4.49    0.31
   0  -7   1    4.43    0.31
   0   7  -1    6.04    0.64
   0   7   1    3.76    0.32
   0  -7  -1    3.98    0.57
   0  -7  -1    4.95    0.29
   0  -7   1    4.72    0.30
   0   7   1    4.15    0.63
   0  -7   1    4.91    0.53
   0   7  -1    5.40    0.28
   0   7  -2   -0.01    0.02
   0  -7  -2   -0.11    0.32
   0   7  -2   -0.09    0.34
   0  -7  -2    0.01    0.05
   0  -7   2   -0.10    0.28
   0   7   2    0.04    0.07
   0  -7   2   -0.03    0.06
   0   7   2    0.32    0.43
   0  -7  -2    0.07    0.04
   0   7   3    0.31    0.10
   0   7   3   -0.36    0.57
   0  -7  -3    0.16    0.07
   0  -7   3   -0.18    0.38
   0  -7  -3    0.21    0.05
   0   7  -3    0.21    0.04
   0  -7   3    0.23    0.08
   0   7  -3    0.23    0.03
   0   7  -3    0.13    0.58
   0  -7  -4    0.04    0.08
   0   7   4    0.02    0.10
   0  -7   4    0.02    0.07
   0   7  -4   -0.02    0.04
   0   7  -4   -0.02    0.03
   0   7   4   -0.88    1.03
   0  -7  -4    0.06    0.05
   0  -7  -5    0.06    0.10
   0  -7  -5    0.03    0.06
   0   7  -5    0.06    0.06
   0   7   5    0.06    0.10
   0   7  -5   -0.02    0.04
   0   7  -6   -0.03    0.07
   0  -7  -6    0.19    0.13
   0   7  -6   -0.10    0.06
   0  -7  -6    0.09    0.08
   0   7  -7    0.09    0.08
   0   7  -7    0.06    0.05
   0  -7  -7   -0.06    0.15
   0  -7  -7    0.15    0.09
   0   7  -8    0.03    0.05
   0  -7  -8    0.01    0.09
  -1   7   0   57.58    3.63
  -1  -7   0   58.87    3.39
   1  -7   0   56.87    3.39
   1  -7   0   59.01    3.38
   1  -7   0   58.49    3.63
  -1  -7   0   50.31    3.59
  -1  -7   0   57.80    3.38
   1   7   0   61.82    3.69
   1  -7   1    8.48    0.78
  -1   7   1    8.61    0.56
  -1  -7  -1    9.67    0.56
   1  -7   1    8.49    0.58
   1  -7   1    9.58    0.57
  -1   7   1    9.03    0.88
   1   7  -1   10.42    0.83
  -1  -7  -1    9.50    0.57
  -1  -7  -1   11.35    0.95
   1   7  -1    9.30    0.56
   1   7  -1   10.22    0.56
   1  -7   1    9.75    0.56
   1   7   1    8.92    0.58
   1   7   1    9.94    0.57
   1   7   1    7.70    0.94
  -1   7  -1   10.38    0.56
   1  -7  -1    9.24    0.57
   1  -7  -1    9.73    0.56
  -1  -7   1    8.52    0.57
  -1  -7   1    8.01    0.80
  -1   7  -1    9.39    0.56
   1  -7  -1    9.57    0.85
  -1   7  -1   10.22    0.89
  -1   7   2    4.07    0.30
  -1  -7  -2    5.72    0.83
  -1  -7  -2    4.64    0.27
   1   7  -2    3.81    0.65
  -1  -7  -2    4.34    0.28
   1  -7   2    3.76    0.28
   1  -7   2    4.60    0.59
   1   7  -2    4.55    0.26
   1  -7  -2    4.38    0.27
  -1  -7   2    4.49    0.58
   1   7   2    4.09    0.31
  -1   7  -2    4.68    0.60
   1  -7  -2    4.02    0.69
   1   7   2    3.93    0.64
  -1   7  -2    4.15    0.26
  -1  -7   2    4.09    0.29
   1   7  -3    4.22    0.26
   1   7  -3    3.98    0.25
  -1   7   3    4.19    0.31
  -1  -7  -3    4.07    0.26
   1   7  -3    3.45    0.64
   1  -7   3    4.13    0.28
  -1  -7  -3    4.44    0.29
  -1   7   3    3.63    0.75
  -1  -7  -3    3.36    0.34
   1  -7   3    3.87    0.63
  -1   7  -3    4.15    0.26
   1  -7  -3    4.03    0.84
   1  -7  -3    4.12    0.28
  -1   7  -3    3.96    0.81
   1   7   3    3.87    0.32
  -1   7  -3    4.26    0.25
  -1  -7   3    4.07    0.28
   1  -7  -3    4.25    0.26
  -1  -7   3    3.54    0.61
  -1  -7  -4    0.88    0.12
  -1   7   4    0.58    0.12
  -1  -7  -4    0.59    0.08
   1   7  -4    0.89    0.09
   1  -7   4    1.09    0.14
  -1   7   4    1.55    1.00
   1   7   4   -0.04    0.98
  -1  -7   4    0.69    0.11
   1   7   4    1.05    0.16
   1  -7  -4    0.85    0.09
  -1   7  -4    0.87    0.11
   1  -7  -4    0.94    0.12
  -1   7  -4    0.72    0.07
   1   7  -5    0.78    0.08
  -1   7   5    0.96    0.14
  -1  -7  -5    0.77    0.10
   1  -7   5    1.02    0.15
   1   7  -5    0.90    0.11
  -1  -7  -5    0.93    0.15
   1  -7  -5    0.85    0.10
  -1   7  -5    0.92    0.13
   1  -7  -5    1.09    0.15
   1   7   5    0.94    0.16
  -1   7  -5    0.88    0.09
   1   7  -6    0.55    0.09
   1   7  -6    0.53    0.09
  -1  -7  -6    0.50    0.15
  -1  -7  -6    0.48    0.10
  -1   7  -6    0.45    0.07
   1  -7  -6    0.59    0.10
   1  -7  -6    0.85    0.17
  -1   7  -6    0.45    0.10
  -1  -7  -7    0.10    0.16
   1   7  -7    0.12    0.05
  -1  -7  -7    0.26    0.10
   1   7  -7    0.17    0.08
  -1   7  -7    0.35    0.10
  -1   7  -7    0.15    0.06
   1  -7  -7    0.30    0.15
   1  -7  -7    0.24    0.09
  -1  -7  -8   -0.06    0.09
   1   7  -8    0.01    0.05
   1  -7  -8   -0.01    0.09
  -1   7  -8   -0.04    0.05
  -2  -7   0   58.02    3.24
   2   7   0   52.50    3.28
  -2  -7   0   52.48    2.96
   2  -7   0   49.00    2.96
  -2  -7   0   46.38    2.97
   2  -7   0   42.26    3.16
   2  -7   0   51.29    2.95
  -2   7   0   46.31    3.18
  -2  -7   0   54.48    2.95
   2  -7   1    0.05    0.27
  -2   7   1   -0.06    0.22
   2  -7   1    0.00    0.05
  -2  -7  -1    0.03    0.05
  -2  -7  -1   -0.38    0.34
   2  -7   1    0.02    0.04
   2   7  -1   -0.11    0.30
  -2  -7  -1    0.02    0.04
  -2  -7  -1    0.00    0.03
   2   7  -1    0.02    0.01
   2  -7   1    0.03    0.05
   2   7   1    0.01    0.06
   2  -7  -1    0.07    0.03
  -2   7  -1    0.02    0.02
   2  -7  -1    0.00    0.04
  -2  -7   1   -0.04    0.20
  -2  -7   1    0.10    0.06
  -2   7  -1   -0.60    0.31
  -2   7  -1    0.02    0.02
   2  -7  -1   -0.16    0.32
   2   7   1    0.02    0.31
   2   7   1    0.05    0.06
   2   7  -2   10.49    0.60
  -2   7   2   10.25    0.94
  -2   7   2    9.61    0.62
  -2  -7  -2   10.08    0.62
  -2  -7  -2    9.86    0.64
   2  -7   2   10.69    0.65
   2   7  -2   10.51    0.59
  -2  -7  -2    9.06    1.16
  -2  -7  -2   10.19    0.60
   2   7  -2   10.58    0.91
   2  -7   2    9.41    0.93
   2  -7   2    9.80    0.61
   2  -7  -2    9.56    1.01
   2  -7  -2   10.20    0.61
  -2  -7   2    9.93    0.86
   2  -7  -2    9.90    0.60
  -2   7  -2   10.58    1.04
   2   7   2    9.44    0.61
   2   7   2   10.05    1.10
  -2   7  -2    9.87    0.60
   2   7  -3    4.47    0.28
  -2  -7  -3    4.69    0.31
  -2  -7  -3    4.54    0.28
   2   7  -3    4.69    0.27
  -2   7   3    2.20    0.65
   2  -7   3    2.87    0.67
  -2   7   3    4.69    0.33
   2  -7   3    4.36    0.30
  -2  -7   3    4.05    0.59
   2  -7  -3    4.37    0.86
  -2   7  -3    4.47    0.28
  -2   7  -3    4.34    0.91
  -2  -7   3    4.34    0.29
   2   7   3    4.68    0.35
   2   7   3    3.58    0.83
   2  -7  -3    4.56    0.30
   2  -7  -3    4.55    0.28
  -2   7  -3    4.51    0.29
   2   7  -4    3.73    0.23
   2   7  -4    3.99    0.24
  -2  -7  -4    3.77    0.25
  -2  -7  -4    3.88    0.29
   2  -7   4    3.77    0.27
  -2   7   4    4.11    0.96
   2   7   4    2.98    1.10
   2  -7  -4    3.86    0.28
  -2   7  -4    3.70    0.26
   2   7   4    3.40    0.31
   2  -7  -4    3.55    0.25
  -2   7  -4    3.49    0.24
   2   7  -5    0.30    0.06
  -2  -7  -5    0.61    0.14
  -2  -7  -5    0.28    0.07
   2   7  -5    0.29    0.05
   2  -7   5    0.31    0.11
   2  -7  -5    0.25    0.07
  -2   7  -5    0.33    0.06
   2  -7  -5    0.36    0.11
   2   7   5    0.37    0.13
  -2   7  -5    0.36    0.08
  -2  -7  -6    0.96    0.13
   2   7  -6    1.31    0.14
   2   7  -6    1.02    0.13
  -2  -7  -6    1.30    0.20
  -2   7  -6    0.98    0.11
  -2   7  -6    1.27    0.16
   2  -7  -6    1.43    0.19
   2   7   6    1.27    0.19
   2  -7  -6    1.13    0.13
  -2  -7  -7    0.00    0.08
  -2  -7  -7   -0.10    0.15
   2   7  -7    0.00    0.07
   2   7  -7   -0.01    0.05
  -2   7  -7    0.05    0.10
   2  -7  -7   -0.07    0.14
  -2   7  -7   -0.04    0.06
   2  -7  -7    0.19    0.09
   2   7  -8   -0.02    0.05
  -2  -7  -8    0.10    0.10
   2  -7  -8    0.08    0.10
  -2   7  -8   -0.04    0.05
   3  -7   0   23.08    1.59
  -3  -7   0   21.85    1.61
  -3  -7   0   23.33    1.34
   3   7   0   26.55    1.71
  -3  -7   0   21.81    1.35
  -3   7   0   17.11    1.90
   3  -7   0   22.57    1.33
  -3   7   0   23.09    1.33
   3   7   0   22.09    1.33
  -3  -7  -1   24.07    1.54
  -3  -7  -1   27.31    1.52
   3  -7   1   25.80    1.52
   3  -7   1   22.11    1.53
  -3  -7  -1   27.58    1.92
   3   7  -1   27.30    1.83
  -3  -7  -1   25.60    1.53
   3  -7   1   27.72    1.79
  -3   7   1   25.54    1.78
   3   7  -1   25.07    1.51
   3  -7  -1   25.50    1.52
  -3   7  -1   27.47    1.51
  -3  -7   1   25.01    1.75
   3   7   1   25.50    1.52
  -3  -7   1   23.38    1.53
   3   7   1   26.11    1.94
   3   7   1   29.33    1.57
  -3   7  -1   25.60    1.52
   3  -7  -1   26.42    1.83
  -3   7  -1   24.72    1.82
  -3  -7  -2    1.25    0.10
   3  -7   2    1.11    0.12
   3   7  -2    1.31    0.09
  -3  -7  -2    1.32    0.13
  -3  -7  -2    1.39    0.20
  -3  -7  -2    1.42    0.54
   3  -7   2    1.70    0.49
   3   7  -2    1.30    0.08
   3  -7   2    1.02    0.13
  -3   7   2    1.08    0.40
   3   7  -2    1.56    0.43
  -3   7   2    1.28    0.13
   3   7   2    0.63    0.57
   3  -7  -2    1.34    0.52
  -3   7  -2    1.30    0.09
  -3   7  -2    1.24    0.11
  -3  -7   2    0.94    0.33
   3   7   2    1.22    0.17
   3  -7  -2    1.19    0.12
   3  -7  -2    1.14    0.10
  -3   7  -2    0.86    0.55
  -3   7   3   18.08    1.08
   3  -7   3   15.11    1.50
   3  -7   3   16.66    1.07
  -3  -7  -3   18.13    1.07
  -3  -7  -3   18.32    1.05
   3   7  -3   17.63    1.05
   3   7  -3   18.07    1.04
   3   7  -3   15.33    1.72
  -3   7   3   18.11    1.47
   3  -7  -3   15.02    1.59
   3   7   3   16.18    1.67
  -3   7  -3   18.16    1.05
   3  -7  -3   17.92    1.06
  -3   7  -3   18.19    1.06
  -3   7  -3   15.64    1.58
   3   7   3   18.48    1.12
   3  -7  -3   17.71    1.05
  -3   7   4   -0.01    0.08
   3  -7   4    0.00    0.07
  -3  -7  -4    0.08    0.05
   3   7  -4    0.07    0.03
   3   7  -4    0.02    0.03
  -3   7   4    0.09    1.33
  -3  -7  -4    0.05    0.09
   3   7   4    0.25    0.83
   3   7   4    0.09    0.11
  -3   7  -4    0.03    0.06
   3  -7  -4    0.12    0.08
  -3   7  -4    0.08    0.04
   3  -7  -4    0.01    0.06
  -3  -7  -5    3.01    0.28
   3   7  -5    2.58    0.17
   3   7  -5    2.67    0.18
  -3  -7  -5    2.52    0.19
   3  -7   5    2.16    0.23
   3  -7  -5    2.49    0.19
   3   7   5    2.46    0.27
   3  -7  -5    2.51    0.24
  -3   7  -5    2.44    0.18
  -3   7  -5    2.69    0.22
   3  -7   6   -0.07    0.10
  -3  -7  -6    0.20    0.15
  -3  -7  -6   -0.01    0.08
   3   7  -6    0.01    0.04
   3   7  -6    0.06    0.05
   3  -7  -6    0.04    0.11
   3   7   6   -0.04    0.11
   3  -7  -6    0.14    0.08
  -3   7  -6    0.02    0.06
  -3   7  -6    0.01    0.09
  -3  -7  -7    0.41    0.10
  -3  -7  -7    0.34    0.19
   3   7  -7    0.42    0.06
  -3   7  -7    0.32    0.14
  -3   7  -7    0.42    0.08
   3  -7  -7    0.65    0.11
   3  -7  -7    0.46    0.21
   3   7  -8    0.09    0.07
  -3  -7  -8    0.13    0.10
  -3   7  -8    0.02    0.06
  -4  -7   0   31.75    2.07
  -4   7   0   27.65    2.03
  -4  -7   0   29.43    1.76
   4  -7   0   32.03    2.06
   4   7   0   34.40    2.19
   4   7   0   27.34    1.75
  -4  -7  -1    1.24    0.46
   4  -7   1    0.66    0.30
   4   7  -1    0.81    0.05
  -4  -7  -1    0.97    0.10
   4   7  -1    0.95    0.45
  -4   7   1    0.72    0.35
   4  -7   1    0.84    0.12
  -4  -7  -1    0.81    0.07
   4  -7   1    0.72    0.08
  -4  -7  -1    1.07    0.15
   4   7   1    0.92    0.54
  -4   7  -1    0.53    0.46
  -4  -7   1    0.32    0.33
   4  -7  -1    1.34    0.44
   4   7   1    0.81    0.13
  -4   7  -1    0.71    0.07
   4   7   1    0.60    0.09
   4  -7  -1    0.65    0.07
  -4   7  -1    0.58    0.05
  -4  -7  -2    0.97    0.09
  -4  -7  -2    1.06    0.13
   4   7  -2    0.77    0.36
   4   7  -2    1.18    0.14
   4   7  -2    0.98    0.06
   4   7  -2    0.99    0.08
  -4   7   2    0.61    0.40
   4  -7   2    0.82    0.09
   4  -7   2    0.99    0.12
   4  -7   2    0.81    0.38
  -4   7  -2    0.90    0.07
   4   7   2    1.10    0.15
   4   7   2   -0.20    0.59
   4   7   2    1.04    0.11
   4  -7  -2    0.96    0.08
   4  -7  -2    1.22    0.54
  -4  -7   2    0.79    0.32
  -4   7  -2    0.86    0.62
  -4   7  -2    1.06    0.09
  -4  -7  -3    0.09    0.05
   4  -7   3   -0.02    0.13
   4   7  -3    0.11    0.03
   4   7  -3    0.15    0.07
   4  -7   3    0.54    0.63
  -4  -7  -3    0.08    0.08
   4   7  -3    0.08    0.02
  -4   7   3    0.10    0.08
   4  -7   3    0.14    0.07
  -4   7   3    0.08    0.54
   4   7  -3   -0.14    0.43
   4  -7  -3    0.12    0.04
  -4   7  -3    0.08    0.05
   4  -7  -3    0.07    0.06
   4   7   3   -0.87    0.96
  -4  -7   3    0.23    0.37
   4   7   3    0.11    0.11
   4  -7  -3    0.08    0.76
  -4   7  -3    0.08    0.03
   4   7   3    0.33    0.80
   4   7  -4    1.73    0.13
   4   7  -4    1.80    0.13
  -4  -7  -4    1.87    0.15
  -4   7   4    0.79    0.81
  -4  -7  -4    1.92    0.21
   4  -7   4    1.73    0.19
   4   7   4    1.74    0.24
  -4   7  -4    1.96    0.17
   4  -7  -4    1.71    0.18
  -4   7  -4    1.73    0.13
   4   7   4    1.03    1.24
   4  -7  -4    1.69    0.14
  -4  -7  -5    0.54    0.09
  -4  -7  -5    0.73    0.14
   4  -7   5    0.79    0.14
   4   7  -5    0.52    0.06
   4   7  -5    0.62    0.06
  -4   7  -5    0.52    0.10
   4  -7  -5    0.39    0.09
   4  -7  -5    0.65    0.12
  -4   7  -5    0.44    0.07
   4   7  -6    1.50    0.11
   4  -7   6    0.92    0.16
  -4  -7  -6    2.24    0.29
  -4  -7  -6    1.67    0.15
   4   7  -6    1.32    0.12
  -4   7  -6    1.28    0.13
   4   7   6    1.65    0.24
   4  -7  -6    1.56    0.15
   4  -7  -6    1.43    0.26
  -4   7  -6    2.12    0.27
  -4  -7  -7    0.02    0.09
  -4  -7  -7    0.11    0.31
   4   7  -7    0.12    0.04
   4  -7  -7    0.04    0.09
  -4   7  -7    0.11    0.07
   4   7  -8    0.05    0.04
  -4  -7  -8    0.18    0.14
  -4   7  -8    0.03    0.08
   4  -7  -8    0.19    0.10
  -5  -7   0   30.62    1.98
   5  -7   0   30.10    1.98
   5  -7   0   35.28    1.96
   5   7   0   32.50    1.96
  -5   7   0   35.21    2.34
  -5  -7   0   32.64    1.97
   5   7   0   37.61    2.42
  -5   7   0   33.91    1.96
   5  -7   0   36.79    2.30
  -5  -7  -1   16.33    0.91
   5   7  -1   16.64    1.33
   5  -7   1   16.85    1.32
   5   7  -1   16.27    0.90
   5  -7   1   14.60    0.93
  -5  -7  -1   15.56    0.92
   5  -7   1   13.63    0.93
  -5  -7   1   13.67    0.92
  -5   7  -1   15.09    0.91
   5   7   1   17.72    1.46
  -5  -7   1   15.65    1.24
   5  -7  -1   15.74    1.28
   5   7   1   14.55    0.95
   5   7   1   15.85    0.92
  -5   7  -1   16.01    0.90
  -5   7  -1   13.63    1.29
   5  -7  -1   15.28    0.91
   5   7  -2    7.67    0.44
  -5  -7  -2    7.92    0.46
   5   7  -2    8.58    0.86
  -5  -7  -2    7.68    0.48
   5  -7   2    7.04    0.86
   5  -7   2    7.40    0.46
  -5  -7   2    7.02    0.80
   5  -7  -2    6.56    0.89
   5   7   2    5.25    0.89
  -5   7  -2    7.21    0.45
   5   7   2    7.41    0.51
   5  -7  -2    7.54    0.45
  -5   7  -2    7.19    0.46
  -5   7  -2    8.58    1.19
   5   7  -3    1.22    0.39
  -5   7   3    2.70    0.65
   5  -7   3    2.55    0.21
   5   7  -3    2.48    0.15
  -5  -7  -3    2.20    0.21
   5   7  -3    2.59    0.16
   5  -7   3    3.10    0.80
  -5   7   3    2.41    0.20
   5   7  -3    1.90    0.22
  -5  -7  -3    2.49    0.17
  -5   7  -3    2.51    0.19
   5   7   3    2.40    0.75
   5   7   3    2.12    1.17
   5  -7  -3    2.33    0.18
  -5   7  -3    2.51    0.16
   5  -7  -3    2.33    0.16
   5   7   3    2.33    0.26
   5  -7  -3    1.07    0.83
  -5   7  -3    0.56    1.09
   5   7  -4    0.53    0.06
  -5  -7  -4    0.68    0.13
  -5   7   4    0.27    0.99
  -5  -7  -4    0.60    0.08
   5  -7   4    0.75    0.13
   5   7   4    2.27    1.51
  -5   7  -4    0.57    0.10
  -5   7  -4    0.42    0.06
   5  -7  -4    0.44    0.09
   5   7   4    0.41    0.13
   5  -7  -4    0.56    0.08
  -5  -7  -5    0.65    0.16
   5   7  -5    0.40    0.05
   5   7  -5    0.51    0.06
  -5  -7  -5    0.67    0.10
   5  -7   5    0.39    0.11
   5   7   5    0.34    0.14
   5  -7  -5    0.61    0.12
  -5   7  -5    0.70    0.12
   5  -7  -5    0.47    0.09
  -5   7  -5    0.30    0.07
   5   7  -6    0.05    0.03
   5  -7   6    0.00    0.11
  -5  -7  -6    0.39    0.19
  -5  -7  -6    0.19    0.09
   5   7   6    0.08    0.14
  -5   7  -6    0.05    0.06
   5  -7  -6    0.07    0.08
  -5   7  -6    0.10    0.12
  -5  -7  -7    0.05    0.09
   5   7  -7    0.07    0.05
  -5  -7  -7    0.17    0.22
   5  -7  -7   -0.13    0.12
   5   7   7   -0.05    0.14
  -5   7  -7    0.11    0.07
  -5  -7  -8    0.18    0.12
  -5   7  -8    0.18    0.10
   5  -7  -8    0.10    0.11
   6  -7   0   49.44    3.16
   6   7   0   57.93    3.57
  -6  -7   0   57.66    3.16
   6   7   0   50.77    3.14
   6  -7   0   53.91    3.14
  -6   7   0   52.08    3.54
  -6  -7  -1   46.76    2.78
   6  -7   1   48.05    2.79
   6  -7   1   47.28    2.77
   6   7  -1   45.31    2.76
   6   7  -1   43.03    3.13
  -6  -7  -1   48.13    2.77
   6  -7   1   50.07    3.15
  -6   7  -1   47.19    2.77
   6  -7  -1   47.58    3.12
  -6   7  -1   42.98    3.26
   6  -7  -1   46.46    2.77
   6   7   1   48.06    2.78
   6   7   1   45.71    2.81
   6   7   1   53.12    3.25
  -6   7  -1   46.60    2.76
  -6  -7  -2   22.34    1.33
   6   7  -2   18.96    1.32
  -6   7   2   21.88    1.69
   6  -7   2   21.42    1.33
   6  -7   2   20.29    1.72
   6   7  -2   23.31    1.29
  -6  -7  -2   23.59    1.31
   6  -7   2   21.10    1.32
  -6   7  -2   21.65    1.31
   6  -7  -2   23.34    1.82
   6   7   2   22.75    1.32
   6   7   2   20.47    1.92
   6   7   2   22.41    1.36
  -6   7  -2   23.32    1.30
   6  -7  -2   22.23    1.30
   6   7   2   21.82    2.17
  -6  -7  -3   13.09    0.81
  -6   7   3   13.01    0.79
  -6  -7  -3   13.44    0.78
   6   7  -3   13.47    0.76
   6  -7   3   12.11    1.61
   6  -7   3   13.54    0.81
   6  -7  -3   12.55    0.77
  -6   7  -3   12.16    0.77
  -6   7  -3   13.54    0.79
   6   7   3   12.70    0.85
   6  -7  -3   12.97    0.79
  -6   7  -3   12.23    1.64
   6  -7  -3    8.44    1.37
   6   7   3   11.03    1.82
   6  -7   4    7.29    0.50
   6   7  -4    7.45    0.45
   6   7  -4    7.59    0.44
  -6  -7  -4    7.57    0.52
  -6  -7  -4    7.16    0.46
   6  -7  -4    7.44    0.53
   6  -7  -4    7.11    0.46
  -6   7  -4    8.54    0.54
   6   7   4    7.26    0.54
  -6   7  -4    6.82    0.45
   6   7  -5    2.83    0.17
  -6  -7  -5    2.51    0.21
   6  -7   5    2.77    0.27
   6   7  -5    2.78    0.18
  -6  -7  -5    2.85    0.30
  -6   7  -5    2.84    0.25
   6   7   5    3.08    0.31
   6  -7  -5    2.70    0.21
  -6   7  -5    2.29    0.19
   6  -7  -5    2.66    0.25
   6   7  -6    1.85    0.12
  -6  -7  -6    1.65    0.17
  -6  -7  -6    2.39    0.27
   6  -7   6    1.64    0.23
   6   7   6    1.93    0.27
  -6   7  -6    1.71    0.16
  -6   7  -6    1.57    0.23
   6  -7  -6    1.85    0.23
   6  -7  -6    1.60    0.17
   6   7  -7    0.27    0.05
  -6  -7  -7    0.47    0.21
  -6  -7  -7    0.14    0.10
  -6   7  -7    0.23    0.09
  -6   7  -7    0.56    0.17
   6  -7  -7    0.34    0.15
   6  -7  -7    0.30    0.10
   6   7   7    0.31    0.13
  -6   7  -8   -0.01    0.07
   7  -7   0   47.62    2.93
   7   7   0   41.60    2.79
   7  -7   0   39.04    2.27
   7   7   0   38.07    2.28
   7   7   0   37.38    2.32
   7  -7   0   35.44    2.29
  -7   7   0   37.23    2.72
   7  -7   1   29.74    2.19
   7   7  -1   26.56    2.33
  -7   7   1   26.97    2.14
   7  -7   1   29.05    1.70
   7   7  -1   27.55    1.69
  -7  -7  -1   29.03    1.71
  -7  -7  -1   27.99    1.69
   7  -7   1   27.82    1.72
   7   7   1   32.37    2.32
   7  -7  -1   32.03    2.14
   7   7   1   27.76    1.75
  -7   7  -1   28.73    1.69
   7  -7  -1   28.87    1.69
   7   7   1   30.37    1.71
   7   7   1   25.50    2.44
  -7   7  -1   28.20    1.69
  -7   7  -1   30.50    2.39
  -7   7   2    4.74    0.81
   7  -7   2    4.39    0.94
   7  -7   2    4.79    0.30
   7   7  -2    2.70    0.81
  -7  -7  -2    4.79    0.30
   7   7  -2    4.62    0.83
  -7  -7  -2    4.52    0.33
   7  -7   2    5.10    0.35
   7   7  -2    4.75    0.28
   7   7   2    5.14    1.10
   7   7   2    4.83    0.33
   7  -7  -2    3.92    0.91
  -7   7  -2    4.60    0.31
   7   7   2    5.79    0.94
  -7   7  -2    4.85    0.29
  -7   7  -2    3.53    1.16
   7  -7  -2    4.61    0.29
   7   7  -3    7.81    0.45
   7  -7   3    6.50    1.37
  -7  -7  -3    7.55    0.51
   7  -7   3    7.62    0.51
  -7  -7  -3    7.52    0.47
   7   7   3    7.23    0.48
  -7   7  -3    7.44    0.48
   7   7   3    6.67    1.41
   7  -7  -3    7.45    0.46
  -7   7  -3    6.34    1.80
  -7   7  -3    7.56    0.46
   7   7   3    8.38    0.56
   7  -7  -3    5.76    1.18
   7   7  -4    1.59    0.10
  -7  -7  -4    1.36    0.14
  -7  -7  -4    2.28    0.28
   7  -7   4    1.77    0.20
  -7   7  -4    1.47    0.13
   7  -7  -4    1.66    0.17
   7   7   4    1.65    0.25
  -7   7  -4    1.71    0.19
   7  -7  -4    1.51    0.13
  -7  -7  -5    2.56    0.30
   7  -7   5    2.96    0.27
   7   7  -5    2.38    0.15
  -7  -7  -5    2.15    0.19
   7  -7  -5    2.65    0.19
   7  -7  -5    2.39    0.23
  -7   7  -5    2.23    0.25
   7   7   5    2.51    0.30
  -7   7  -5    2.43    0.18
   7   7  -6    0.53    0.06
   7  -7   6    0.74    0.16
  -7  -7  -6    0.69    0.19
  -7  -7  -6    0.59    0.10
   7  -7  -6    0.38    0.10
   7  -7  -6    0.64    0.13
  -7   7  -6    0.54    0.09
   7   7   6    0.87    0.22
  -7   7  -6    0.65    0.16
   7   7  -7    0.34    0.04
  -7  -7  -7    0.27    0.10
   7  -7   7    0.12    0.21
  -7   7  -7    0.26    0.08
   7  -7  -7    0.40    0.09
   7   7   7    0.65    0.16
   8   7   0    0.46    0.22
   8   7   0    0.50    0.09
   8   7   0   -0.60    0.87
  -8   7   0    1.27    0.79
   8  -7   0    0.39    0.06
   8  -7   0    0.52    0.64
   8  -7   0    0.56    0.16
   8   7  -1    5.63    1.65
   8  -7   1    5.28    0.36
  -8  -7  -1    5.35    0.34
  -8  -7  -1    5.15    0.38
  -8   7   1    6.11    1.00
   8  -7   1    4.57    0.94
   8   7  -1    5.00    0.33
   8   7  -1    2.90    0.83
   8  -7   1    5.15    0.33
  -8   7  -1    4.93    0.97
   8  -7  -1    6.89    0.94
   8  -7  -1    5.74    0.32
   8   7   1    2.54    0.96
   8   7   1    5.09    0.41
  -8   7  -1    5.18    0.31
   8   7   1    4.96    1.11
   8  -7  -1    4.61    0.37
  -8   7  -1    5.31    0.33
   8   7   1    5.61    0.35
   8  -7   2    1.57    0.93
  -8   7   2    0.03    0.88
  -8  -7  -2    0.48    0.11
   8   7  -2    0.50    0.05
  -8  -7  -2    0.58    0.07
   8   7  -2    0.60    0.65
   8   7  -2    0.47    0.94
   8  -7   2    0.46    0.07
   8  -7   2    0.34    0.09
  -8   7  -2    0.57    0.06
  -8   7  -2    0.53    0.08
  -8   7  -2    0.16    1.24
   8  -7  -2    1.30    0.87
   8   7   2    0.57    0.11
   8  -7  -2    0.46    0.06
   8   7   2   -0.46    0.74
   8   7   2    0.70    0.17
   8  -7   3    0.07    1.32
  -8   7   3    1.48    1.24
  -8  -7  -3    0.30    0.10
   8   7  -3    0.37    0.04
  -8  -7  -3    0.33    0.07
   8  -7   3    0.48    0.12
   8  -7  -3    0.40    0.06
  -8   7  -3    0.35    0.06
  -8   7  -3    0.45    0.09
   8   7   3   -0.02    1.12
  -8   7  -3    0.49    1.93
   8   7   3    0.39    0.15
   8   7   3    0.27    0.10
   8  -7  -3    1.15    1.61
   8   7  -4    0.27    0.03
  -8  -7  -4    0.14    0.07
   8  -7   4    0.19    0.10
  -8  -7  -4    0.26    0.13
   8  -7  -4    0.37    0.09
  -8   7  -4    0.33    0.06
  -8   7  -4    0.13    0.09
   8   7   4    0.27    0.19
   8  -7  -4    0.28    0.06
  -8  -7  -5    1.32    0.14
  -8  -7  -5    1.77    0.22
   8   7  -5    1.42    0.09
   8  -7  -5    1.32    0.18
   8  -7  -5    1.43    0.15
   8   7   5    1.27    0.22
  -8   7  -5    0.83    0.14
  -8   7  -5    0.98    0.16
  -8  -7  -6    0.46    0.21
  -8  -7  -6    0.05    0.09
   8   7  -6    0.10    0.03
   8  -7   6    0.00    0.14
   8  -7  -6    0.21    0.08
  -8   7  -6    0.04    0.07
   8   7   6    0.07    0.15
  -8   7  -6    0.29    0.15
   8  -7  -6    0.11    0.11
  -8  -7  -7    0.16    0.10
   8  -7   7    0.06    0.16
   8   7   7    0.10    0.14
   8  -7  -7    0.01    0.08
  -8   7  -7    0.03    0.08
   9  -7   0    0.37    0.06
   9   7   0    0.28    0.09
   9   7   0    1.18    0.69
   9  -7   0    0.44    0.74
  -9   7   0    0.11    0.72
   9   7   0    1.04    0.82
   9   7   0    0.48    0.16
   9  -7   0    0.55    0.11
   9  -7   1    0.23    0.06
  -9  -7  -1    0.14    0.10
   9   7  -1    0.72    0.93
   9   7  -1    0.15    0.10
   9   7  -1    0.23    0.93
   9  -7   1    0.52    0.85
  -9   7   1    0.13    0.93
  -9   7  -1    0.15    0.05
   9   7   1    0.11    0.13
  -9   7  -1    0.10    0.04
   9   7   1    0.19    0.98
   9  -7  -1    0.30    0.76
   9   7   1    0.10    0.10
   9   7   1    0.56    1.24
  -9   7  -1    0.05    0.87
   9  -7  -1    0.18    0.17
   9  -7   2    0.73    0.09
   9  -7   2    0.22    1.14
   9   7  -2   -0.21    0.90
   9   7  -2    0.60    0.07
   9  -7   2    0.44    0.10
  -9  -7  -2    0.66    0.08
  -9   7   2    1.63    1.21
  -9   7  -2    0.67    0.07
   9   7   2    0.50    0.12
   9   7   2    0.45    0.95
   9   7   2    0.87    1.28
  -9   7  -2   -0.49    1.62
  -9   7  -2    0.43    0.08
   9  -7  -2    0.71    0.07
   9   7   2    0.79    0.18
   9  -7  -2    2.74    1.19
  -9  -7  -3    0.77    0.13
   9  -7   3    0.77    0.11
  -9  -7  -3    1.04    0.11
   9   7   3    0.59    0.14
   9   7   3    0.78    1.44
   9  -7  -3   -0.10    1.70
   9   7   3    1.13    0.14
  -9   7  -3    1.21    0.14
  -9   7  -3    1.06    0.09
   9   7   3   -3.65    2.48
  -9  -7  -4    0.18    0.12
   9  -7   4    0.06    0.09
   9   7  -4   -0.01    0.02
  -9  -7  -4    0.03    0.07
  -9   7  -4   -0.09    0.09
   9   7   4   -0.12    0.13
   9  -7  -4    0.04    0.07
  -9   7  -4    0.04    0.05
   9  -7  -4   -0.03    0.05
   9  -7   5    0.08    0.12
  -9  -7  -5   -0.07    0.07
  -9  -7  -5    0.09    0.16
   9  -7  -5    0.10    0.11
   9   7   5    0.01    0.14
   9  -7  -5   -0.04    0.07
  -9   7  -5    0.12    0.12
  -9   7  -5    0.05    0.06
   9   7  -6    0.10    0.04
   9  -7   6    0.04    0.12
  -9  -7  -6   -0.01    0.22
  -9  -7  -6    0.17    0.09
  -9   7  -6    0.32    0.19
   9  -7  -6    0.07    0.08
  -9   7  -6    0.11    0.08
   9   7   6    0.11    0.16
   9  -7  -6    0.20    0.14
  -9  -7  -7   -0.21    0.15
   9  -7   7    0.21    0.18
   9   7   7    0.46    0.17
  -9   7  -7    0.08    0.08
   9  -7  -7    0.17    0.14
  10   7   0    1.57    0.16
  10   7   0    1.44    0.23
 -10   7   0    1.97    1.33
  10  -7   0    1.42    0.18
  10  -7   0    1.62    1.01
  10  -7   0    1.54    0.12
  10   7   0    2.63    1.44
  10   7  -1   -0.29    1.20
  10  -7   1    0.04    0.05
  10   7  -1    0.11    0.09
  10  -7   1    0.05    0.08
  10  -7   1   -0.46    1.13
 -10   7  -1    0.07    0.06
  10   7   1    1.26    1.73
  10   7   1    0.41    1.27
  10   7   1   -0.04    0.10
 -10   7  -1   -0.03    1.11
  10   7   1    0.08    0.15
  10  -7  -1    0.07    0.05
  10  -7  -1   -0.04    0.99
  10  -7  -1   -0.10    0.13
  10   7  -2    1.53    1.99
 -10  -7  -2    0.29    0.12
  10   7  -2    0.34    0.07
  10  -7   2    0.28    0.08
 -10   7   2   -0.76    1.69
  10  -7   2   -1.31    1.49
  10  -7   2    0.14    0.08
  10   7   2    0.31    0.15
  10  -7  -2    0.50    1.45
  10   7   2    0.25    0.12
 -10   7  -2    0.19    2.09
 -10   7  -2    0.29    0.08
  10   7   2   -0.68    1.64
 -10   7  -2    0.23    0.05
  10  -7  -2    0.15    0.05
  10   7   2    1.64    1.26
 -10  -7  -3    0.00    0.07
  10   7  -3   -0.02    0.05
  10  -7   3    0.11    0.12
  10  -7   3    0.06    0.09
 -10  -7  -3   -0.05    0.12
 -10   7  -3    0.04    0.05
 -10   7  -3   -0.01    0.08
  10   7   3    0.07    0.15
  10  -7  -3   -0.01    0.05
  10  -7   4    0.23    0.10
 -10  -7  -4    0.53    0.09
 -10  -7  -4    0.88    0.19
  10   7  -4    0.63    0.06
  10  -7  -4    0.73    0.11
  10  -7  -4    0.51    0.08
  10   7   4    0.35    0.15
 -10   7  -4    0.44    0.07
 -10   7  -4    0.78    0.14
 -10  -7  -5    0.07    0.09
  10   7  -5    0.02    0.04
  10  -7   5    0.02    0.13
  10  -7  -5   -0.01    0.09
  10   7   5    0.02    0.16
  10  -7  -5    0.04    0.08
 -10   7  -5   -0.02    0.16
 -10   7  -5   -0.04    0.07
 -10  -7  -6    0.40    0.27
  10  -7   6    0.68    0.17
 -10  -7  -6    0.21    0.11
  10  -7  -6    0.38    0.14
 -10   7  -6    0.08    0.21
 -10   7  -6    0.68    0.13
  10   7   6    1.17    0.25
 -10  -7  -7   -0.14    0.15
  10  -7   7    0.00    0.16
  10   7   7    0.09    0.18
 -10   7  -7    0.09    0.10
  11   7   0    0.44    0.21
  11  -7   0    0.70    0.19
  11   7   0    1.25    1.76
 -11   7   0   -0.30    1.77
  11  -7   0   -0.76    1.52
  11   7   0    0.33    0.12
  11  -7   0    0.38    0.07
  11  -7   1    6.18    0.39
  11   7  -1    6.78    2.40
  11   7  -1    6.03    0.41
  11  -7   1    8.17    2.75
  11  -7   1    6.12    0.44
  11  -7  -1    5.79    0.45
 -11   7  -1    4.69    2.38
  11  -7  -1    6.50    0.39
  11   7   1    6.25    0.42
  11   7   1    6.41    0.49
  11   7  -2    0.09    0.09
  11  -7   2    0.09    0.07
  11   7  -2    1.54    1.48
  11  -7   2    0.21    0.16
 -11   7  -2    0.10    0.09
  11   7   2    0.06    0.14
  11  -7  -2    0.09    0.05
  11   7   2    0.07    0.11
  11  -7   3    0.92    0.14
  11  -7   3    1.16    0.18
  11   7  -3    1.28    0.12
 -11  -7  -3    1.11    0.20
  11  -7  -3    1.22    0.11
  11   7   3    1.76    0.26
  11   7   3    1.09    0.16
 -11   7  -3    1.40    0.18
 -11   7  -3    1.16    0.12
 -11  -7  -4    0.08    0.09
  11   7  -4    0.07    0.06
  11  -7   4    0.04    0.11
 -11  -7  -4    0.03    0.19
  11  -7  -4    0.08    0.10
 -11   7  -4    0.08    0.06
  11   7   4    0.31    0.18
  11  -7  -4    0.13    0.08
 -11   7  -4   -0.06    0.12
 -11  -7  -5    0.48    0.25
 -11  -7  -5    0.17    0.11
  11  -7   5    0.59    0.16
  11   7  -5    0.52    0.08
  11  -7  -5    0.67    0.13
  11  -7  -5    0.69    0.10
 -11   7  -5    0.51    0.09
  11   7   5    0.88    0.23
 -11   7  -5    0.28    0.17
  11  -7   6    0.04    0.13
 -11  -7  -6   -0.06    0.12
 -11   7  -6   -0.07    0.08
  11  -7  -6    0.01    0.08
  11   7   6    0.15    0.19
  11  -7   7   -0.04    0.15
  11   7   7    0.23    0.16
  12   7   0   12.90    0.79
  12  -7   0   12.62    0.77
  12  -7   0   12.49    0.82
  12   7   0   12.74    0.87
  12   7  -1    0.07    0.11
  12  -7   1    0.11    0.11
  12  -7   1    0.15    0.07
  12   7   1    0.50    0.20
  12  -7  -1    0.10    0.06
  12   7   1    0.23    0.12
  12  -7   2    7.01    0.49
  12   7  -2    7.36    0.50
  12  -7   2    8.01    0.55
  12   7   2    8.13    0.60
  12   7   2    7.53    0.51
  12  -7  -2    8.10    0.48
  12  -7   3    0.15    0.11
  12  -7   3    0.04    0.11
  12   7  -3    0.01    0.09
  12  -7  -3    0.08    0.06
  12   7   3   -0.19    0.12
  12   7   3   -0.05    0.12
  12  -7   4    4.22    0.35
  12   7  -4    3.47    0.25
  12  -7  -4    3.57    0.24
  12  -7  -4    3.22    0.34
  12   7   4    3.29    0.36
 -12   7  -4    2.76    0.25
 -12   7  -4    3.52    0.44
  12  -7   5   -0.02    0.10
  12   7  -5    0.02    0.08
  12  -7  -5   -0.02    0.10
 -12   7  -5   -0.05    0.09
  12   7   5    0.15    0.24
  12  -7  -5    0.02    0.08
  12  -7  -6    0.83    0.12
  13   7   0    3.17    0.40
  13  -7   0    3.49    0.25
  13   7   0    3.47    0.29
  13  -7   0    3.65    0.33
  13  -7   1    3.70    0.26
  13  -7   1    3.60    0.32
  13   7  -1    3.91    0.30
  13  -7  -1    3.69    0.26
  13   7   1    3.75    0.39
  13   7   1    3.63    0.29
  13   7  -2    0.37    0.12
  13  -7   2    0.39    0.09
  13  -7   2    0.79    0.20
  13  -7  -2    0.46    0.08
  13   7   2    0.18    0.15
  13   7   2    0.42    0.13
  13  -7   3    4.90    0.40
  13   7  -3    4.85    0.34
  13  -7  -3    5.30    0.32
  13   7   3    4.87    0.44
  13   7   3    3.89    0.36
  13   7  -4    0.34    0.10
  13  -7   4    0.10    0.12
  13  -7  -4    0.35    0.08
  13  -7  -4    0.33    0.10
  13   7   4    0.43    0.20
  13  -7  -5    0.52    0.14
  13   7   5    0.75    0.19
  13  -7   6    0.29    0.15
  13  -7  -6    0.18    0.14
  13   7   6    0.12    0.17
  14  -7   0    3.57    0.25
  14  -7   0    3.45    0.34
  14   7   0    3.60    0.29
  14   7   0    3.43    0.45
  14   7  -1    0.29    0.15
  14  -7   1    0.31    0.08
  14  -7   1    0.34    0.14
  14   7   1    0.13    0.15
  14  -7  -1    0.07    0.07
  14   7   1    0.19    0.12
  14  -7   2    2.39    0.26
  14   7  -2    2.33    0.22
  14  -7   2    2.06    0.19
  14  -7  -2    2.27    0.18
  14   7   2    1.92    0.31
  14  -7   3   -0.05    0.16
  14   7  -3   -0.16    0.10
  14   7   3   -0.01    0.16
  14  -7  -3    0.02    0.06
  14   7  -4    1.66    0.18
  14  -7  -4    1.64    0.20
  14  -7  -4    1.60    0.15
  14  -7   5    0.00    0.12
  14   7  -5    0.04    0.09
  14  -7  -5    0.07    0.09
  14   7   5   -0.08    0.16
  14  -7   6    0.27    0.16
  14   7   6    1.04    0.21
  15   7   0   -0.10    0.11
  15  -7   0    0.27    0.21
  15  -7   0    0.02    0.08
  15  -7   1    4.34    0.37
  15  -7   1    3.96    0.29
  15   7  -1    4.12    0.33
  15   7   1    3.98    0.32
  15  -7  -1    4.20    0.29
  15   7   1    4.55    0.41
  15   7  -2   -0.01    0.11
  15  -7   2    0.13    0.13
  15  -7   2    0.02    0.08
  15   7   2   -0.01    0.12
  15   7   2   -0.05    0.11
  15  -7  -2    0.01    0.07
  15  -7   3    1.55    0.28
  15   7  -3    0.73    0.13
  15   7   3    1.21    0.27
  15  -7  -3    0.92    0.11
  15  -7   4   -0.02    0.14
  15   7  -4    0.12    0.15
  15  -7  -4    0.04    0.11
  15   7   4    0.08    0.13
  15  -7   5    0.23    0.11
  15  -7  -5    0.71    0.15
  15   7   5    0.28    0.16
  16   7   0    2.02    0.21
  16  -7   0    2.10    0.18
  16  -7   0    1.50    0.25
  16   7  -1    0.79    0.14
  16  -7   1    0.69    0.11
  16  -7   1    0.94    0.21
  16   7   1    0.74    0.14
  16  -7  -1    0.69    0.10
  16   7   1    0.74    0.24
  16   7  -2    2.11    0.21
  16  -7   2    2.55    0.30
  16   7   2    1.42    0.19
  16   7   2    2.00    0.31
  16  -7  -2    2.29    0.18
  16  -7   3    0.84    0.26
  16   7  -3    0.45    0.12
  16   7   3    0.69    0.25
  16  -7  -3    0.22    0.08
  16  -7   4    0.97    0.20
  16   7  -4    0.63    0.11
  16  -7  -4    0.74    0.11
  16   7   4    1.01    0.21
  16  -7   5    0.03    0.10
  16   7   5    0.00    0.18
  17   7   0    0.21    0.12
  17  -7   0    0.34    0.09
  17  -7   1    1.89    0.29
  17  -7   1    1.54    0.17
  17   7  -1    2.03    0.21
  17   7   1    1.03    0.22
  17   7   1    1.42    0.18
  17  -7  -1    1.92    0.17
  17   7  -2    0.08    0.11
  17  -7   2    0.01    0.16
  17  -7   2    0.03    0.11
  17   7   2   -0.03    0.17
  17  -7  -2   -0.01    0.07
  17  -7   3    0.04    0.13
  17   7  -3    0.08    0.10
  17   7   3    0.21    0.20
  17  -7  -3    0.17    0.08
  17  -7   4    0.04    0.13
  17  -7  -4   -0.12    0.11
  17   7   4    0.09    0.18
  18  -7   0    0.49    0.14
  18   7   0    0.48    0.18
  18  -7   1   -0.08    0.09
  18   7  -1    0.21    0.11
  18  -7   1   -0.07    0.16
  18   7   1    0.07    0.36
  18  -7  -1    0.05    0.08
  18   7   1   -0.06    0.10
  18  -7   2   -0.04    0.14
  18   7  -2    0.42    0.11
  18  -7   2    0.27    0.15
  18  -7  -2    0.26    0.09
  18   7   2    0.60    0.24
  18  -7   3   -0.23    0.29
  18   7  -3    0.05    0.10
  18   7   3   -0.10    0.15
  18  -7  -3    0.04    0.08
  19  -7   0    0.19    0.10
  19   7   0    0.60    0.12
  19   7  -1    0.02    0.11
  19  -7   1    0.20    0.23
  19  -7   1   -0.13    0.12
  19  -7  -1   -0.02    0.09
  19  -7   2    0.56    0.20
  19   7  -2    0.36    0.11
  19  -7  -2    0.31    0.10
  19   7   2   -0.04    0.18
  19  -7   3    0.04    0.16
  19   7  -3    0.09    0.12
  19  -7  -3   -0.03    0.09
  19   7   3    0.08    0.16
  20  -7   0   -0.01    0.11
  20  -7  -1    0.04    0.10
  20   7   1    0.06    0.14
   0   8   0   43.25    2.50
   0  -8   0   42.50    2.80
   0  -8   0   42.74    2.51
   0   8   0   41.28    2.78
   0  -8   0   40.14    2.51
   0  -8   0   45.26    2.53
   0  -8  -1    0.02    0.04
   0  -8   1   -0.15    0.25
   0   8  -1   -0.01    0.02
   0   8  -1    0.01    0.02
   0   8  -1    0.03    0.36
   0   8   1    0.00    0.05
   0  -8  -1   -0.01    0.05
   0  -8  -1   -0.03    0.28
   0  -8   1    0.02    0.05
   0   8   1   -0.02    0.08
   0  -8  -1    0.02    0.08
   0   8   1   -0.12    0.39
   0   8  -2    2.67    0.61
   0   8   2    2.57    0.64
   0  -8  -2    3.24    0.21
   0  -8  -2    2.87    0.26
   0  -8  -2    3.37    0.23
   0   8   2    3.22    0.25
   0   8  -2    3.46    0.20
   0  -8   2    2.83    0.53
   0  -8  -2    2.37    0.69
   0  -8   2    3.04    0.23
   0   8  -2    3.22    0.20
   0  -8  -3    0.07    0.14
   0   8  -3   -0.24    0.59
   0   8  -3    0.00    0.02
   0  -8   3    0.01    0.07
   0  -8  -3    0.04    0.07
   0   8   3    0.08    0.11
   0   8  -3   -0.04    0.03
   0  -8  -3   -0.02    0.05
   0  -8  -3    0.55    0.85
   0   8   4    0.39    0.14
   0   8   4    1.92    1.16
   0  -8  -4    0.28    0.09
   0  -8   4    0.43    0.10
   0  -8  -4    0.38    0.07
   0   8  -4    0.39    0.06
   0   8  -4    0.31    0.05
   0   8   5    0.09    0.11
   0   8  -5    0.01    0.06
   0   8  -5   -0.01    0.04
   0  -8  -5   -0.01    0.07
   0  -8  -5   -0.03    0.10
   0  -8  -6    0.99    0.13
   0   8  -6    1.46    0.16
   0  -8  -6    1.68    0.22
   0   8  -6    1.23    0.11
   0  -8  -7    0.05    0.22
   0   8  -7   -0.14    0.11
   0  -8  -7    0.05    0.09
   0   8  -7   -0.07    0.05
   0  -8  -8   -0.06    0.13
   0   8  -8    0.05    0.07
  -1  -8   0   82.81    5.15
   1  -8   0   83.50    4.88
  -1   8   0   86.42    5.16
  -1  -8   0   79.20    4.88
   1  -8   0   72.59    5.11
   1  -8   0   78.79    4.88
  -1  -8   0   83.76    4.87
   1   8   0   93.41    5.21
   1  -8   0   85.06    4.87
  -1  -8   0   85.43    4.88
  -1   8   1   11.19    1.00
  -1  -8  -1   12.07    0.72
   1  -8   1   11.74    0.74
  -1  -8  -1   13.12    1.13
   1   8  -1   12.00    0.71
  -1  -8  -1   11.56    0.73
   1  -8   1   11.54    0.71
   1  -8   1   12.71    1.01
  -1   8   1   10.90    0.71
  -1  -8  -1   11.23    0.71
   1   8  -1   13.52    1.03
   1   8  -1   12.23    0.70
  -1   8  -1   12.37    0.70
  -1   8  -1   11.67    0.71
  -1  -8   1   11.22    0.96
   1  -8  -1   11.98    0.71
   1   8   1   12.35    1.16
   1  -8  -1   11.36    1.09
   1   8   1   12.03    0.71
  -1  -8   1   11.96    0.77
   1  -8  -1   11.91    0.72
  -1  -8   1   12.16    0.72
  -1   8  -1   12.96    1.09
  -1  -8  -2   66.79    5.04
   1  -8   2   63.55    4.28
  -1   8   2   64.26    4.34
  -1  -8  -2   68.27    4.00
   1   8  -2   72.86    3.99
  -1  -8  -2   68.25    4.03
   1  -8   2   65.30    4.01
  -1  -8  -2   70.97    4.01
  -1   8   2   66.02    4.02
   1   8  -2   68.56    4.33
  -1   8  -2   67.54    4.37
   1   8   2   62.13    4.37
   1  -8  -2   69.25    4.00
   1  -8  -2   74.75    4.44
   1  -8  -2   71.10    4.01
   1   8   2   64.58    4.03
  -1   8  -2   74.06    3.99
  -1  -8   2   62.89    4.26
  -1  -8  -3    4.37    0.30
  -1  -8  -3    3.87    0.37
   1   8  -3    3.84    0.75
  -1   8   3    3.14    0.79
  -1   8   3    4.01    0.33
   1  -8   3    4.27    0.30
  -1  -8  -3    4.24    0.28
   1   8  -3    4.54    0.26
   1   8  -3    4.23    0.27
   1  -8  -3    4.29    0.28
  -1   8  -3    4.56    0.27
  -1  -8   3    4.16    0.29
  -1  -8   3    4.91    0.85
   1  -8  -3    3.41    0.95
   1  -8  -3    4.57    0.30
   1   8   3    4.94    0.95
  -1   8  -3    3.25    0.86
   1   8   3    4.64    0.35
  -1   8  -3    4.31    0.28
   1   8  -4   18.41    1.08
   1  -8   4   17.97    1.10
  -1   8   4   18.52    1.12
   1   8  -4   17.51    1.07
  -1  -8  -4   17.10    1.08
  -1  -8  -4   19.16    1.11
  -1   8  -4   19.21    1.09
   1   8   4   16.02    1.95
   1   8   4   19.01    1.14
  -1   8  -4   17.26    1.07
   1  -8  -4   18.12    1.10
   1  -8  -4   16.67    1.08
  -1  -8   4   18.20    1.09
  -1  -8  -5    1.60    0.19
   1   8  -5    1.20    0.12
   1  -8   5    1.20    0.16
  -1   8   5    1.16    0.17
   1   8  -5    1.23    0.10
  -1  -8  -5    0.98    0.12
  -1   8  -5    1.02    0.10
   1   8   5    1.15    0.18
   1  -8  -5    1.32    0.13
  -1   8  -5    1.33    0.15
   1  -8  -5    1.36    0.17
   1   8  -6    1.86    0.17
  -1  -8  -6    1.91    0.18
  -1  -8  -6    1.56    0.23
   1   8  -6    1.72    0.14
   1  -8  -6    2.19    0.28
   1  -8  -6    1.96    0.18
  -1   8  -6    2.01    0.15
  -1   8  -6    2.11    0.19
   1   8   6    2.14    0.21
  -1  -8  -7    0.14    0.19
   1   8  -7    0.27    0.11
  -1  -8  -7    0.28    0.10
   1   8  -7    0.04    0.05
   1  -8  -7    0.13    0.09
  -1   8  -7    0.09    0.05
   1  -8  -7    0.26    0.22
  -1   8  -7    0.11    0.13
   1   8  -8    0.00    0.06
  -1  -8  -8    0.29    0.13
  -1   8  -8    0.14    0.07
   1  -8  -8    0.18    0.13
  -2  -8   0    0.09    0.04
  -2  -8   0    0.02    0.07
   2  -8   0    0.10    0.06
   2  -8   0    0.11    0.05
  -2  -8   0   -0.36    0.35
   2  -8   0   -0.14    0.25
   2  -8   0    0.06    0.04
  -2   8   0    0.25    0.36
  -2   8   0    0.18    0.03
   2   8   0    0.08    0.03
   2   8   0    0.50    0.46
  -2  -8   0    0.01    0.05
   2  -8   1   12.76    0.76
   2   8  -1   13.47    1.13
  -2  -8  -1   12.44    0.76
   2  -8   1   10.66    0.76
  -2   8   1   12.46    1.04
  -2  -8  -1   13.45    0.75
  -2  -8  -1   11.67    1.07
   2   8  -1   12.85    0.74
   2  -8   1   12.73    1.08
   2  -8   1   11.89    0.76
  -2   8  -1   11.36    1.05
   2  -8  -1   12.85    0.76
  -2   8  -1   12.50    0.74
   2   8   1   12.34    0.75
   2   8   1   14.29    1.20
   2  -8  -1   13.27    0.75
  -2  -8   1   12.36    0.76
  -2  -8   1   11.81    1.04
  -2   8  -1   12.69    0.74
   2  -8  -1   12.36    1.14
  -2  -8  -2    0.47    0.08
   2   8  -2    0.57    0.06
   2   8  -2    0.49    0.42
   2   8  -2    0.65    0.05
  -2  -8  -2    0.04    0.47
   2  -8   2    0.44    0.33
  -2  -8  -2    0.85    0.15
   2  -8   2    0.55    0.08
   2  -8   2    0.42    0.08
  -2  -8  -2    0.65    0.07
  -2   8   2    0.54    0.09
  -2   8  -2    0.56    0.07
  -2   8  -2    0.99    0.55
   2   8   2    0.72    0.50
  -2  -8   2    0.90    0.38
   2  -8  -2    0.75    0.07
   2   8   2    0.53    0.09
   2  -8  -2    0.28    0.38
   2   8   2    0.75    0.13
  -2  -8   2    0.83    0.11
  -2   8  -2    0.64    0.05
   2  -8  -2    0.50    0.08
   2   8  -3   10.15    0.61
   2  -8   3   10.14    0.65
  -2   8   3   10.48    0.66
   2   8  -3   10.18    0.61
  -2  -8  -3   10.09    0.64
  -2   8   3    9.99    1.16
  -2  -8  -3   10.04    0.62
   2   8  -3   10.21    1.22
   2   8   3    7.19    1.18
  -2   8  -3    9.97    0.62
   2  -8  -3    9.54    0.62
  -2   8  -3   10.76    1.37
   2  -8  -3    8.65    1.25
  -2   8  -3   10.46    0.61
  -2  -8   3   10.04    0.63
   2  -8  -3   10.71    0.63
   2   8   3   11.59    0.70
  -2   8   4    0.00    0.10
   2   8  -4   -0.01    0.04
  -2  -8  -4   -0.06    0.05
   2  -8   4   -0.04    0.08
  -2  -8  -4    0.00    0.08
   2   8  -4    0.04    0.03
  -2   8   4   -0.11    0.88
   2   8   4    0.08    0.12
   2  -8  -4    0.04    0.08
  -2   8  -4    0.03    0.04
   2  -8  -4    0.01    0.06
  -2   8  -4   -0.02    0.05
  -2  -8  -5    0.22    0.08
  -2  -8  -5    0.39    0.13
   2  -8   5    0.53    0.13
   2   8  -5    0.41    0.06
   2   8  -5    0.28    0.05
  -2   8  -5    0.32    0.06
   2   8   5    0.52    0.16
  -2   8  -5    0.34    0.09
   2  -8  -5    0.36    0.08
   2  -8  -5    0.40    0.12
  -2  -8  -6    0.45    0.10
   2   8  -6    0.34    0.06
   2   8  -6    0.39    0.08
  -2  -8  -6    0.36    0.17
   2  -8  -6    0.33    0.15
   2  -8  -6    0.44    0.09
   2   8   6    0.30    0.12
  -2   8  -6    0.27    0.06
  -2  -8  -7    0.06    0.17
   2   8  -7    0.01    0.04
  -2  -8  -7    0.17    0.10
   2  -8  -7    0.24    0.24
   2  -8  -7    0.13    0.09
  -2   8  -7    0.03    0.06
  -2  -8  -8    0.10    0.10
  -2   8  -8    0.01    0.06
   2  -8  -8    0.05    0.15
  -3   8   0    9.22    0.54
   3   8   0    9.79    0.96
  -3  -8   0    9.77    0.54
   3   8   0    9.24    0.54
  -3  -8   0    8.34    0.57
   3  -8   0    9.76    0.55
  -3  -8   0    7.79    0.90
   3  -8   0    8.45    0.57
  -3  -8   0    9.31    0.56
  -3   8   0    9.01    0.93
   3  -8   0    8.18    0.84
   3  -8   1   33.74    1.96
  -3   8   1   34.47    2.28
  -3  -8  -1   29.67    2.30
   3   8  -1   33.78    1.95
   3  -8   1   35.69    2.30
   3  -8   1   32.72    1.97
  -3  -8  -1   33.02    1.97
   3   8  -1   40.50    2.53
  -3  -8  -1   34.84    1.96
   3  -8  -1   33.09    1.97
   3   8   1   33.37    1.97
  -3   8  -1   32.33    1.96
  -3  -8   1   31.00    2.22
  -3  -8   1   31.08    1.97
   3  -8  -1   32.76    1.96
  -3   8  -1   31.48    1.96
  -3   8  -1   29.61    2.32
   3   8   1   37.73    2.01
   3  -8  -1   37.05    2.34
   3   8   1   29.30    2.34
   3   8  -2    4.51    0.65
  -3   8   2    3.84    0.62
   3  -8   2    3.98    0.28
   3  -8   2    3.83    0.27
  -3  -8  -2    3.92    0.34
   3   8  -2    3.87    0.23
   3  -8   2    3.56    0.57
  -3   8   2    3.64    0.27
   3  -8   2    3.45    0.25
  -3  -8  -2    4.10    0.29
   3   8  -2    3.85    0.24
  -3  -8  -2    3.51    0.88
  -3  -8  -2    3.92    0.25
   3  -8  -2    3.66    0.72
   3   8   2    4.04    0.31
   3  -8  -2    3.78    0.26
  -3  -8   2    3.96    0.29
   3   8   2    4.09    0.85
   3   8   2    3.51    0.26
   3  -8  -2    4.00    0.25
  -3   8  -2    4.11    0.24
  -3   8  -2    4.68    0.84
  -3  -8   2    3.39    0.55
  -3   8  -2    3.99    0.25
  -3  -8  -3   30.70    1.76
   3   8  -3   29.93    1.72
  -3   8   3   30.47    2.17
  -3   8   3   29.98    1.77
   3   8  -3   29.78    1.73
   3  -8   3   29.45    1.76
  -3  -8  -3   29.57    1.74
   3   8   3   29.77    2.74
   3  -8  -3   24.64    2.75
   3   8   3   30.15    1.79
   3  -8  -3   30.07    1.75
  -3  -8   3   26.35    2.02
  -3   8  -3   27.68    1.73
  -3   8  -3   25.97    2.45
   3  -8  -3   28.89    1.74
  -3   8  -3   30.18    1.74
  -3  -8   3   29.00    1.74
  -3  -8  -4    0.82    0.09
   3   8  -4    0.84    0.08
  -3  -8  -4    0.66    0.12
  -3   8   4    1.22    0.15
   3  -8   4    1.22    0.16
  -3   8   4   -1.32    1.64
   3   8  -4    0.80    0.07
   3  -8  -4    0.82    0.12
  -3   8  -4    0.75    0.10
  -3   8  -4    0.69    0.07
   3   8   4    1.14    0.19
   3  -8  -4    0.63    0.09
   3   8   4    0.44    0.97
  -3  -8  -5    3.00    0.22
   3  -8   5    3.30    0.27
  -3  -8  -5    3.00    0.29
   3   8  -5    2.87    0.19
   3   8  -5    2.77    0.20
   3   8   5    2.35    0.33
  -3   8  -5    3.07    0.24
   3  -8  -5    2.99    0.27
  -3   8  -5    2.64    0.20
   3  -8  -5    2.90    0.21
   3  -8   6    0.30    0.12
   3   8  -6    0.21    0.04
  -3  -8  -6    0.16    0.17
  -3  -8  -6    0.26    0.09
   3  -8  -6    0.17    0.08
   3   8   6    0.32    0.14
  -3   8  -6    0.19    0.06
   3   8  -7    0.44    0.06
  -3  -8  -7    0.82    0.28
  -3  -8  -7    0.52    0.11
   3  -8  -7    0.63    0.11
  -3   8  -7    0.43    0.08
   3   8  -8    0.01    0.05
  -3  -8  -8    0.11    0.14
   3  -8  -8   -0.05    0.11
  -4  -8   0    4.40    0.31
   4  -8   0    4.68    0.28
   4  -8   0    4.00    0.30
  -4  -8   0    3.87    0.67
  -4  -8   0    4.41    0.29
   4  -8   0    3.99    0.64
   4   8   0    4.38    0.27
  -4   8   0    4.69    0.71
   4   8   0    3.98    0.70
  -4   8   0    4.57    0.27
  -4  -8  -1   30.72    1.73
  -4  -8  -1   26.83    1.77
  -4  -8  -1   28.56    2.21
   4   8  -1   30.36    2.14
  -4   8   1   28.58    2.07
   4  -8   1   31.20    1.79
   4   8  -1   29.65    1.72
  -4  -8  -1   29.55    1.74
   4  -8   1   29.62    2.09
   4  -8   1   29.94    1.73
   4  -8  -1   30.07    2.10
   4   8   1   28.98    1.73
  -4  -8   1   28.41    1.74
  -4   8  -1   31.30    2.14
   4   8   1   26.78    1.76
  -4  -8   1   29.18    2.02
   4   8   1   27.31    2.15
  -4   8  -1   29.22    1.73
   4  -8  -1   30.13    1.73
   4  -8   2   19.00    1.53
   4  -8   2   18.97    1.18
   4   8  -2   19.05    1.52
   4   8  -2   19.99    1.15
   4  -8   2   21.37    1.18
  -4  -8  -2   18.66    1.21
  -4   8   2   19.70    1.54
  -4  -8  -2   20.28    1.16
   4   8   2   20.20    1.18
  -4   8  -2   19.92    1.17
   4  -8  -2   19.33    1.65
   4  -8  -2   19.20    1.16
   4  -8  -2   19.65    1.17
   4   8   2   18.10    1.65
  -4   8  -2   19.68    1.16
   4   8   2   19.42    1.22
  -4   8  -2   19.17    1.68
  -4  -8   2   18.50    1.47
   4  -8   3    6.50    0.43
  -4   8   3    6.75    0.44
  -4  -8  -3    6.99    0.44
   4   8  -3    6.67    0.39
   4  -8   3    5.02    0.96
  -4  -8  -3    6.53    0.41
   4   8  -3    6.52    0.40
  -4   8   3    5.54    0.92
   4   8  -3    4.85    0.87
   4  -8  -3    5.07    1.22
   4   8   3    6.66    0.48
   4   8   3    4.08    1.18
  -4  -8   3    4.54    0.71
   4  -8  -3    6.58    0.40
   4  -8  -3    6.90    0.42
  -4   8  -3    6.54    0.41
  -4   8  -3    6.68    0.40
  -4   8  -3    4.90    1.05
   4   8   3    5.15    1.18
   4   8  -4    2.35    0.16
   4  -8   4    2.25    0.22
  -4  -8  -4    2.54    0.24
  -4   8   4    2.55    1.06
   4   8  -4    2.34    0.15
  -4  -8  -4    2.37    0.18
   4   8   4    3.93    1.96
   4  -8  -4    2.44    0.18
  -4   8  -4    2.16    0.16
  -4   8  -4    2.32    0.20
   4  -8  -4    2.51    0.24
   4   8   4    2.23    0.28
   4   8  -5    1.77    0.14
   4  -8   5    2.17    0.27
   4   8  -5    1.89    0.13
  -4  -8  -5    1.84    0.25
  -4  -8  -5    1.81    0.16
  -4   8  -5    2.12    0.20
  -4   8  -5    1.82    0.15
   4   8   5    2.00    0.27
   4  -8  -5    1.92    0.22
   4  -8  -5    1.97    0.17
   4   8  -6    0.03    0.04
   4  -8   6    0.08    0.12
  -4  -8  -6    0.21    0.17
  -4  -8  -6    0.02    0.08
   4   8   6   -0.16    0.12
   4  -8  -6   -0.01    0.15
   4  -8  -6    0.09    0.08
  -4   8  -6    0.01    0.06
  -4   8  -6   -0.08    0.10
   4   8  -7    0.06    0.06
  -4  -8  -7    0.04    0.10
  -4  -8  -7    0.04    0.23
   4   8  -7    0.19    0.08
   4  -8  -7    0.05    0.29
   4  -8  -7    0.19    0.12
  -4   8  -7    0.04    0.07
  -4  -8  -8    0.30    0.14
  -4   8  -8    0.24    0.08
   4  -8  -8    0.04    0.09
   5   8   0   54.31    3.56
  -5  -8   0   58.12    3.55
  -5   8   0   65.70    3.94
   5   8   0   63.80    4.02
  -5  -8   0   57.75    3.54
  -5  -8   0   63.11    3.95
   5   8   0   60.15    3.53
   5  -8   0   59.19    3.85
   5  -8   0   63.20    3.53
   5  -8   1    2.53    0.63
   5   8  -1    2.88    0.17
  -5  -8  -1    2.75    0.18
  -5  -8  -1    2.63    0.24
   5   8  -1    3.01    0.70
   5  -8   1    2.49    0.21
  -5  -8  -1    2.62    0.65
  -5   8   1    2.91    0.61
  -5  -8  -1    2.89    0.21
   5  -8   1    2.96    0.19
  -5  -8   1    2.68    0.54
   5  -8  -1    3.35    0.65
  -5  -8   1    2.67    0.21
  -5   8  -1    2.66    0.19
   5   8   1    2.94    0.68
  -5   8  -1    3.68    0.80
   5   8   1    2.78    0.21
   5  -8  -1    2.54    0.18
   5   8   1    3.44    0.34
  -5   8   2   45.78    3.12
   5  -8   2   39.85    3.17
  -5  -8  -2   50.00    2.76
   5  -8   2   47.01    2.76
   5   8  -2   46.25    2.75
   5   8   2   45.38    2.81
  -5   8  -2   45.27    2.75
   5   8   2   48.38    2.77
   5   8   2   55.05    3.34
  -5  -8   2   47.91    3.09
  -5   8  -2   48.26    2.76
   5  -8  -2   46.87    2.76
  -5   8  -2   43.17    3.29
   5  -8  -2   45.55    3.19
   5   8  -3    2.04    0.14
   5  -8   3    0.82    0.98
  -5  -8  -3    2.02    0.15
   5   8  -3    2.00    0.12
   5  -8   3    1.37    0.21
   5  -8   3    2.02    0.19
   5   8  -3    0.93    0.57
  -5   8   3    2.66    0.79
  -5   8   3    2.08    0.19
  -5  -8  -3    1.82    0.20
  -5   8  -3    2.03    0.16
   5   8   3    2.08    0.26
  -5   8  -3    0.79    1.22
   5   8   3    2.46    1.11
   5   8   3    1.94    0.21
   5  -8  -3    2.18    0.18
   5  -8  -3    1.85    0.15
   5   8   3    2.01    0.82
  -5   8  -3    2.12    0.14
   5  -8  -3    0.55    0.90
  -5  -8  -4   13.99    0.86
   5   8  -4   13.83    0.86
  -5  -8  -4   14.79    0.90
   5  -8   4   14.91    0.90
   5   8  -4   14.00    0.84
   5  -8  -4   14.32    0.89
  -5   8  -4   14.29    0.85
   5   8   4   14.43    0.94
   5  -8  -4   13.72    0.86
  -5  -8  -5    0.70    0.10
   5  -8   5    0.57    0.13
   5   8  -5    0.81    0.07
   5   8  -5    0.83    0.08
  -5  -8  -5    0.99    0.18
   5   8   5    0.92    0.19
  -5   8  -5    0.79    0.09
   5  -8  -5    0.87    0.14
   5  -8  -5    0.74    0.11
  -5   8  -5    0.53    0.11
  -5  -8  -6    2.15    0.19
  -5  -8  -6    2.44    0.31
   5  -8   6    2.49    0.25
   5   8  -6    2.18    0.15
   5   8  -6    2.20    0.16
  -5   8  -6    2.15    0.23
   5  -8  -6    1.96    0.19
   5   8   6    2.44    0.29
   5  -8  -6    2.45    0.27
  -5   8  -6    2.06    0.18
   5   8  -7    0.04    0.04
  -5  -8  -7    0.67    0.22
  -5  -8  -7    0.06    0.13
  -5   8  -7    0.12    0.10
   5  -8  -7    0.17    0.11
   5  -8  -7    0.23    0.15
   5   8   7    0.13    0.16
  -5   8  -7    0.12    0.13
  -5  -8  -8    0.40    0.10
  -5   8  -8    0.15    0.07
  -6   8   0    0.29    0.04
   6  -8   0    0.33    0.38
   6   8   0    0.38    0.07
   6  -8   0    0.34    0.09
  -6   8   0    0.62    1.06
   6   8   0    0.22    0.11
  -6  -8   0    0.30    0.08
   6   8   0   -0.18    0.64
   6  -8   0    0.38    0.06
   6   8  -1    3.31    0.20
  -6  -8  -1    3.47    0.21
  -6  -8  -1    3.14    0.24
   6  -8   1    3.26    0.21
   6  -8   1    2.34    0.56
   6   8  -1    3.99    0.82
   6  -8   1    3.15    0.24
  -6  -8   1    2.31    0.62
   6   8   1    3.52    0.24
   6  -8  -1    3.31    0.21
   6   8   1    3.32    0.29
   6   8   1    2.26    0.83
   6  -8  -1    2.82    0.25
  -6   8  -1    3.10    0.20
   6  -8  -1    3.67    0.73
  -6   8  -1    3.14    0.21
  -6   8  -1    1.97    0.86
   6  -8   2    8.74    1.09
  -6  -8  -2   10.34    0.60
   6  -8   2   10.49    0.64
   6   8  -2   10.00    0.59
  -6   8  -2    9.73    0.61
   6   8   2    6.18    1.43
  -6   8  -2    9.47    0.59
   6   8   2   12.71    1.53
   6  -8  -2   10.13    1.38
  -6   8  -2    8.35    1.27
   6  -8  -2   10.28    0.60
   6   8   2   10.02    0.62
   6  -8   3   -0.41    0.98
  -6   8   3    1.28    0.88
  -6  -8  -3    0.02    0.05
  -6   8   3   -0.07    0.07
   6   8  -3    0.01    0.02
   6  -8   3   -0.01    0.07
   6   8  -3   -0.64    0.39
  -6  -8  -3    0.01    0.09
   6   8   3    0.64    1.34
   6  -8  -3   -0.03    0.04
   6   8   3   -0.03    0.10
   6  -8  -3   -0.03    0.06
  -6   8  -3   -0.03    0.05
   6   8   3   -0.33    1.18
   6   8   3    0.06    0.14
   6  -8  -3    0.26    1.08
   6   8  -4    0.54    0.05
   6  -8   4    0.66    0.14
  -6  -8  -4    0.54    0.09
   6  -8  -4    0.49    0.08
   6  -8  -4    0.42    0.10
  -6   8  -4    0.58    0.11
  -6   8  -4    0.44    0.07
   6   8   4    0.40    0.16
  -6  -8  -5    0.93    0.12
  -6  -8  -5    0.79    0.16
   6   8  -5    1.09    0.08
   6  -8   5    1.56    0.20
  -6   8  -5    1.00    0.11
   6  -8  -5    0.91    0.14
   6  -8  -5    1.02    0.12
  -6   8  -5    1.48    0.17
   6   8   5    1.69    0.26
  -6  -8  -6    0.13    0.17
  -6  -8  -6    0.09    0.08
   6   8  -6    0.07    0.03
   6  -8   6    0.10    0.13
  -6   8  -6    0.18    0.07
  -6   8  -6    0.19    0.12
   6   8   6    0.06    0.15
   6  -8  -6   -0.01    0.08
   6  -8  -6    0.15    0.12
   6   8  -7    0.03    0.04
  -6  -8  -7    0.03    0.09
   6   8   7    0.22    0.14
  -6   8  -7    0.13    0.07
   6  -8  -7    0.18    0.09
   7  -8   0    5.18    0.89
   7  -8   0    6.33    0.39
   7   8   0    7.85    1.10
   7   8   0    6.10    0.40
   7   8   0    6.44    0.54
  -7   8   0    7.28    1.26
   7  -8   1   -0.39    0.64
   7  -8   1    0.05    0.07
   7   8  -1    0.05    0.04
  -7  -8  -1    0.18    0.06
   7   8  -1   -0.24    0.77
   7  -8   1    0.14    0.05
  -7  -8  -1    0.06    0.07
   7   8   1   -0.23    0.60
   7   8   1   -0.04    0.70
   7   8   1    0.12    0.09
   7  -8  -1   -1.07    0.57
  -7   8  -1    0.10    0.04
  -7   8  -1    0.78    0.63
   7  -8  -1    0.04    0.04
   7   8   1    0.17    0.12
  -7   8  -1    0.07    0.03
   7  -8  -1    0.10    0.10
   7   8  -2    3.92    0.84
   7  -8   2    6.27    0.42
   7  -8   2    3.67    1.01
  -7   8   2    6.33    1.06
  -7  -8  -2    5.56    0.49
   7   8  -2    6.31    0.37
   7  -8   2    6.51    0.39
  -7  -8  -2    6.24    0.38
  -7   8  -2    5.24    1.14
  -7   8  -2    6.06    0.37
   7  -8  -2    6.21    1.05
   7  -8  -2    6.47    0.38
   7   8   2    4.90    0.98
   7   8   2    6.25    0.41
  -7   8  -2    6.13    0.39
   7   8   2    4.70    1.19
  -7  -8  -3    0.36    0.07
  -7  -8  -3    0.47    0.12
   7  -8   3    0.39    0.11
   7  -8   3   -0.50    1.25
  -7   8   3    0.70    0.11
  -7   8   3    0.36    1.13
   7   8  -3    0.50    0.04
   7   8   3    1.66    1.41
   7  -8  -3    0.36    0.08
  -7   8  -3    0.50    0.09
   7  -8  -3    0.42    0.06
   7   8   3    0.74    0.20
  -7   8  -3    0.42    0.06
  -7   8  -3   -0.06    1.25
   7  -8  -3    0.24    1.53
   7   8   3    0.13    0.11
  -7  -8  -4    3.69    0.26
  -7  -8  -4    3.48    0.33
   7   8  -4    3.52    0.22
   7  -8   4    4.43    0.33
  -7   8  -4    3.28    0.24
  -7   8  -4    3.77    0.29
   7  -8  -4    3.45    0.25
   7   8   4    4.42    0.40
   7  -8  -4    3.85    0.28
  -7  -8  -5   -0.06    0.14
   7   8  -5    0.01    0.03
   7  -8   5    0.15    0.12
  -7  -8  -5    0.01    0.07
  -7   8  -5    0.01    0.06
   7  -8  -5   -0.14    0.07
  -7   8  -5   -0.03    0.09
   7   8   5    0.06    0.16
   7  -8  -5    0.03    0.10
  -7  -8  -6    1.10    0.13
   7  -8   6    1.47    0.21
  -7  -8  -6    1.26    0.22
   7   8  -6    0.99    0.08
  -7   8  -6    1.18    0.13
   7  -8  -6    0.98    0.16
  -7   8  -6    1.73    0.21
   7  -8  -6    0.87    0.12
   7   8   6    1.79    0.27
  -7  -8  -7    0.01    0.09
   7   8  -7   -0.01    0.03
  -7   8  -7    0.00    0.06
   7  -8  -7   -0.05    0.09
   7   8   7   -0.06    0.14
   8   8   0    6.50    0.48
   8  -8   0    5.65    1.00
   8   8   0    6.88    1.37
   8   8   0    6.30    0.41
   8  -8   0    5.82    0.42
   8  -8   0    6.82    0.39
   8   8   0    4.33    1.08
  -8   8   0    7.62    1.11
  -8   8   1   -0.28    0.58
   8  -8   1    0.96    0.10
  -8  -8  -1    0.54    0.12
   8  -8   1    1.12    0.15
   8   8  -1    0.90    0.09
   8  -8   1    1.29    0.85
   8   8  -1    0.14    0.82
   8   8   1    1.41    0.21
   8  -8  -1    0.90    0.08
   8  -8  -1    0.44    0.76
   8   8   1    0.99    0.13
   8  -8  -1    1.12    0.17
  -8   8  -1    0.89    0.09
  -8   8  -1    2.26    0.89
   8   8   1   -0.23    1.22
  -8   8  -1    0.87    0.07
   8  -8   2    4.46    0.30
  -8   8   2    5.28    1.23
   8   8  -2    3.10    1.14
   8  -8   2    5.01    0.35
   8  -8   2    3.37    1.16
  -8  -8  -2    4.62    0.29
  -8  -8  -2    4.87    0.33
   8   8   2    4.67    0.40
  -8   8  -2    4.39    0.30
   8   8   2    2.94    0.96
   8   8   2    4.86    0.33
  -8   8  -2    4.35    0.28
   8  -8  -2    4.73    1.22
   8  -8  -2    4.57    0.29
   8   8   2    2.35    1.64
  -8   8  -2    3.64    1.21
  -8  -8  -3    0.03    0.10
   8   8  -3    0.09    0.03
  -8   8   3   -2.38    1.38
   8  -8   3    0.03    0.08
  -8  -8  -3    0.12    0.06
   8   8   3    1.89    1.28
  -8   8  -3    0.09    0.04
   8  -8  -3    2.06    1.44
   8   8   3    0.09    0.14
   8   8   3    0.17    0.11
   8   8   3    1.81    2.33
   8  -8  -3    0.11    0.05
  -8   8  -3    0.12    0.07
  -8   8  -3    1.29    1.63
   8  -8   4    0.74    0.14
  -8  -8  -4    0.98    0.18
  -8  -8  -4    0.77    0.10
   8   8  -4    0.73    0.06
   8   8   4    0.85    0.21
   8  -8  -4    0.73    0.12
  -8   8  -4    0.49    0.11
   8  -8  -4    0.82    0.09
  -8   8  -4    0.61    0.08
  -8  -8  -5    0.14    0.11
   8  -8   5    0.12    0.11
  -8  -8  -5    0.38    0.16
  -8   8  -5    0.23    0.11
  -8   8  -5    0.26    0.07
   8  -8  -5    0.30    0.11
   8   8   5    0.16    0.16
   8  -8  -5    0.23    0.09
  -8  -8  -6    0.10    0.09
  -8  -8  -6   -0.11    0.18
   8  -8   6   -0.35    0.20
   8   8  -6   -0.02    0.03
   8  -8  -6   -0.04    0.08
   8   8   6    0.05    0.26
  -8   8  -6   -0.05    0.06
  -8   8  -6   -0.01    0.14
   8  -8  -6   -0.03    0.11
  -8  -8  -7    0.14    0.10
   8   8   7   -0.11    0.14
   8  -8  -7   -0.07    0.08
  -8   8  -7    0.01    0.07
   9  -8   0    2.31    1.19
   9  -8   0    2.70    0.23
   9   8   0    2.40    0.21
   9   8   0    3.06    1.13
   9  -8   0    2.41    0.19
  -9   8   0    2.35    1.21
   9   8   0    2.38    0.29
   9   8   0    4.57    1.45
   9  -8   1    1.42    0.11
   9  -8   1    1.77    0.23
   9   8  -1    1.28    0.13
   9   8  -1    1.20    1.16
  -9   8   1    1.11    1.11
   9  -8   1    2.75    1.06
  -9  -8  -1    0.67    0.18
   9  -8  -1    1.00    0.97
   9   8   1   -0.19    1.19
   9  -8  -1    1.14    0.11
   9   8   1    0.82    0.24
   9   8   1    1.28    0.17
  -9   8  -1    3.04    1.43
   9  -8  -1    1.61    0.19
   9   8   1    3.77    1.61
  -9   8  -1    1.06    0.12
  -9  -8  -2    3.40    0.28
   9  -8   2    3.05    0.23
   9  -8   2    4.34    1.39
   9  -8   2    3.14    0.27
  -9   8   2    3.91    1.54
   9   8  -2    3.09    1.19
  -9  -8  -2    3.09    0.23
   9   8  -2    3.25    0.22
  -9   8  -2    3.49    0.21
   9   8   2    2.19    2.03
   9  -8  -2    1.66    1.22
   9  -8  -2    3.48    0.22
   9   8   2    3.14    0.29
   9   8   2    3.76    0.35
  -9   8  -2    3.02    0.23
   9   8   2    3.52    2.04
  -9   8  -2    4.93    1.57
   9   8  -3    3.11    0.19
   9  -8   3    3.28    0.27
  -9  -8  -3    2.83    0.21
  -9  -8  -3    3.15    0.29
   9   8   3    1.99    1.77
  -9   8  -3    2.81    0.24
  -9   8  -3    2.68    0.20
   9   8   3    2.59    0.25
   9   8   3    7.98    3.59
   9  -8  -3    3.19    0.21
   9   8   3    3.19    0.34
   9   8  -4    1.02    0.08
  -9  -8  -4    0.84    0.11
  -9  -8  -4    0.85    0.16
   9  -8  -4    1.12    0.15
  -9   8  -4    1.02    0.14
   9  -8  -4    0.92    0.10
   9   8   4    1.03    0.21
  -9   8  -4    0.85    0.10
  -9  -8  -5    0.29    0.10
   9   8  -5    0.57    0.06
  -9  -8  -5    0.22    0.17
   9  -8   5    0.79    0.17
  -9   8  -5    0.42    0.08
   9   8   5    0.66    0.20
   9  -8  -5    0.47    0.09
   9   8  -6    0.04    0.04
   9  -8   6    0.08    0.13
  -9  -8  -6    0.00    0.09
  -9   8  -6    0.07    0.07
   9   8   6   -0.01    0.15
  -9   8  -6   -0.01    0.18
   9  -8  -6   -0.09    0.08
   9   8   7    0.40    0.19
  -9   8  -7    0.10    0.10
  10  -8   0    0.82    0.09
  10   8   0    4.48    1.74
  10  -8   0   -0.53    1.37
  10   8   0    1.18    0.21
  10   8   0    1.01    0.13
  10  -8   0    0.57    0.12
 -10   8   0    2.60    1.51
  10   8  -1    2.89    0.22
 -10   8   1    1.58    1.50
  10  -8   1    2.74    0.20
  10  -8   1    0.46    1.35
  10  -8   1    2.68    0.25
  10   8  -1    2.88    1.54
 -10   8  -1    4.96    1.89
  10   8   1    2.77    0.32
  10  -8  -1    2.93    0.19
  10  -8  -1    2.55    1.27
  10   8   1    2.90    0.25
  10   8   1    2.60    1.98
  10  -8  -1    2.63    0.28
  10  -8   2    0.40    1.79
  10   8  -2   -1.18    1.64
  10   8  -2    0.54    0.09
  10  -8   2    0.58    0.09
  10  -8   2    0.49    0.12
 -10  -8  -2    0.57    0.16
  10   8   2    0.48    0.14
  10   8   2    0.75    0.20
 -10   8  -2    0.42    0.06
 -10   8  -2   -1.04    1.80
  10  -8  -2    0.66    0.08
 -10   8  -2    0.73    0.10
 -10  -8  -3    1.73    0.16
  10  -8   3    2.21    0.27
  10  -8   3    1.21    0.17
 -10  -8  -3    1.91    0.26
  10   8  -3    1.97    0.14
  10  -8  -3    2.20    0.15
  10   8   3    1.57    0.18
 -10   8  -3    1.72    0.19
 -10   8  -3    1.68    0.14
 -10  -8  -4   -0.10    0.08
  10   8  -4   -0.04    0.04
 -10  -8  -4    0.08    0.15
  10  -8   4    0.03    0.10
  10   8   4    0.00    0.14
  10  -8  -4    0.01    0.06
  10  -8  -4   -0.06    0.08
 -10   8  -4    0.04    0.06
 -10   8  -4    0.03    0.11
  10  -8   5    0.60    0.20
 -10  -8  -5    0.29    0.24
  10   8  -5    0.40    0.05
 -10  -8  -5    0.23    0.10
  10  -8  -5    0.14    0.11
 -10   8  -5    0.13    0.07
  10   8   5    0.43    0.20
  10  -8  -5    0.44    0.09
 -10   8  -5    0.41    0.17
  10   8  -6    0.13    0.06
  10  -8   6    0.16    0.16
 -10  -8  -6    0.10    0.11
 -10   8  -6   -0.39    0.22
  10   8   6    0.03    0.17
 -10   8  -6    0.10    0.08
  10  -8  -6    0.02    0.14
  10  -8  -6    0.03    0.10
  10  -8   7    0.16    0.16
  10   8   7    0.09    0.15
 -10   8  -7    0.01    0.12
  11   8   0   -0.13    0.19
  11  -8   0    0.09    0.10
  11   8   0    0.19    0.12
  11  -8   0   -0.01    0.06
  11   8  -1   28.56    1.80
  11  -8   1   30.09    1.83
  11  -8   1   30.19    1.79
  11   8   1   32.25    1.88
  11   8   1   30.78    1.81
  11  -8  -1   28.58    1.83
  11  -8  -1   30.60    1.79
  11   8  -2    0.51    0.11
  11  -8   2    0.85    0.16
  11  -8   2    0.36    0.08
  11  -8  -2    0.54    0.08
  11   8   2    0.49    0.13
  11   8   2    0.37    0.18
 -11   8  -2    0.24    0.13
  11   8  -3   17.29    1.04
  11  -8   3   18.58    1.11
  11  -8  -3   18.09    1.04
  11   8   3   15.92    1.06
 -11   8  -3   17.06    1.07
 -11   8  -3   17.08    1.03
  11  -8   4    0.04    0.11
 -11  -8  -4    0.34    0.23
 -11  -8  -4    0.10    0.10
  11   8  -4    0.19    0.09
  11  -8  -4    0.13    0.07
  11  -8  -4    0.24    0.11
  11   8   4    0.19    0.18
 -11   8  -4    0.13    0.07
 -11   8  -4    0.16    0.12
  11   8  -5    5.37    0.36
 -11  -8  -5    4.57    0.38
 -11   8  -5    4.46    0.45
  11  -8  -5    6.01    0.38
  11   8   5    6.89    0.50
 -11   8  -5    5.60    0.37
  11  -8  -5    6.56    0.41
  11   8  -6    0.08    0.09
  11  -8   6    0.06    0.16
 -11  -8  -6    0.14    0.20
 -11   8  -6   -0.11    0.08
  11   8   6    0.07    0.17
  11  -8  -6   -0.01    0.09
  12  -8   0    0.04    0.07
  12   8   0    0.12    0.12
  12   8   0    0.18    0.19
  12  -8   0    0.00    0.13
  12  -8   1    0.08    0.07
  12   8  -1    0.00    0.12
  12  -8   1   -0.01    0.11
  12  -8  -1    0.07    0.06
  12  -8  -1    0.02    0.21
  12   8   1    0.21    0.19
  12   8   1    0.16    0.13
  12   8  -2    0.59    0.12
  12  -8   2    0.58    0.14
  12  -8   2    0.45    0.10
  12   8   2    0.29    0.21
  12  -8  -2    0.81    0.09
  12   8   2    1.17    0.16
  12  -8   3    0.09    0.11
  12   8  -3    0.29    0.10
  12   8   3    0.18    0.15
  12   8   3    0.49    0.15
  12  -8  -3    0.42    0.12
  12  -8   4    0.15    0.16
  12   8  -4    0.09    0.09
 -12   8  -4    0.09    0.12
  12   8   4    0.14    0.16
  12  -8  -4   -0.01    0.07
  12  -8  -4    0.12    0.10
  12   8  -5    0.20    0.09
  12  -8   5    0.22    0.14
  12  -8  -5    0.30    0.10
 -12   8  -5    0.21    0.11
  12   8   5    0.10    0.13
  12  -8   6   -0.03    0.15
  12   8   6    0.03    0.16
  12  -8  -6    0.11    0.09
  13   8   0    2.97    0.39
  13  -8   0    3.04    0.30
  13   8   0    2.72    0.27
  13  -8   0    2.83    0.22
  13   8  -1   13.26    0.85
  13   8   1   13.93    0.93
  13   8   1   13.18    0.85
  13  -8  -1   13.81    0.82
  13   8  -2    1.65    0.18
  13  -8   2    1.67    0.16
  13   8   2    1.37    0.22
  13   8   2    1.93    0.20
  13  -8  -2    1.87    0.17
  13   8  -3    8.56    0.55
  13  -8   3    9.69    0.62
  13  -8  -3    8.69    0.54
  13   8   3    7.16    0.64
  13  -8   4    0.64    0.16
  13   8  -4    0.80    0.12
  13   8   4    0.60    0.19
  13  -8  -4    0.87    0.11
  13  -8  -4    1.06    0.15
  13  -8   5    1.87    0.27
  13   8  -5    1.78    0.19
  13  -8  -5    2.19    0.20
  13  -8  -5    2.11    0.26
  13   8   5    2.67    0.31
  13  -8   6    0.06    0.11
  13  -8  -6    0.27    0.10
  13   8   6    0.09    0.17
  14   8   0    0.51    0.25
  14  -8   0    0.34    0.23
  14   8   0    0.65    0.24
  14  -8   0    0.60    0.11
  14  -8   1    5.87    0.40
  14  -8   1    5.85    0.45
  14   8  -1    6.01    0.42
  14   8   1    5.95    0.51
  14   8   1    4.03    0.51
  14  -8  -1    6.11    0.38
  14   8  -2    1.45    0.17
  14  -8  -2    1.29    0.14
  14   8   2    1.23    0.16
  14   8  -3    3.35    0.29
  14  -8   3    4.13    0.37
  14   8   3    3.58    0.38
  14  -8  -3    3.81    0.26
  14  -8   4    0.92    0.21
  14   8  -4    0.50    0.12
  14  -8  -4    0.66    0.20
  14   8   4    1.11    0.30
  14  -8  -4    0.41    0.10
  14   8  -5    0.32    0.10
  14  -8   5    0.10    0.13
  14   8   5    0.13    0.15
  14  -8  -5    0.27    0.10
  15   8   0    0.17    0.13
  15  -8   0    0.36    0.18
  15  -8   0    0.05    0.07
  15  -8   1   -0.08    0.12
  15  -8   1    0.03    0.08
  15   8  -1    0.09    0.12
  15   8   1    0.03    0.12
  15   8   1    0.10    0.20
  15  -8  -1    0.01    0.07
  15  -8   2   -0.12    0.25
  15  -8   2   -0.12    0.09
  15   8  -2   -0.03    0.11
  15  -8  -2    0.01    0.07
  15   8   2    0.01    0.11
  15   8   2    0.00    0.12
  15   8  -3    0.12    0.11
  15  -8   3   -0.05    0.12
  15   8   3    0.02    0.19
  15  -8  -3    0.06    0.07
  15   8  -4   -0.02    0.09
  15  -8   4    0.01    0.15
  15  -8  -4    0.00    0.08
  15  -8  -4   -0.33    0.19
  15   8   4    0.00    0.15
  15  -8   5   -0.05    0.15
  15   8  -5   -0.09    0.10
  15  -8  -5   -0.16    0.16
  15   8   5    0.17    0.17
  16   8   0    0.03    0.12
  16  -8   0    0.06    0.08
  16  -8   0    0.28    0.21
  16   8  -1    0.19    0.12
  16  -8   1    0.05    0.13
  16  -8   1    0.01    0.08
  16  -8  -1    0.07    0.08
  16   8   1   -0.08    0.20
  16   8   1    0.06    0.12
  16   8  -2   -0.04    0.11
  16  -8   2   -0.08    0.10
  16  -8   2    0.10    0.33
  16   8   2    0.04    0.16
  16  -8  -2    0.08    0.07
  16   8   2   -0.06    0.12
  16  -8   3    0.05    0.12
  16   8  -3    0.03    0.16
  16  -8  -3    0.07    0.11
  16   8   3    0.09    0.17
  16   8  -4   -0.05    0.09
  16  -8   4    0.02    0.13
  16   8   4    0.19    0.36
  16  -8  -4   -0.09    0.08
  16  -8   5   -0.06    0.16
  16   8   5    0.06    0.15
  17  -8   0    0.00    0.08
  17   8   0    0.15    0.12
  17  -8   1    0.63    0.11
  17  -8   1    0.70    0.18
  17   8  -1    0.47    0.13
  17   8   1    0.52    0.24
  17  -8  -1    0.55    0.10
  17   8   1    0.48    0.13
  17   8  -2    0.12    0.16
  17  -8   2   -0.04    0.12
  17  -8   2   -0.11    0.12
  17   8   2   -0.07    0.20
  17  -8  -2    0.07    0.09
  17  -8   3    0.37    0.16
  17   8  -3    0.46    0.12
  17   8   3    0.21    0.17
  17  -8  -3    0.43    0.10
  17  -8   4   -0.06    0.17
  17   8  -4    0.04    0.13
  17   8   4   -0.11    0.11
  18  -8   0    0.02    0.09
  18   8   0   -0.05    0.11
  18   8  -1   -0.06    0.10
  18  -8   1    0.12    0.19
  18  -8   1   -0.08    0.09
  18   8   1    0.18    0.12
  18  -8  -1    0.15    0.09
  18   8  -2   -0.04    0.10
  18  -8   2    0.01    0.15
  18  -8  -2   -0.09    0.08
  18   8   2    0.13    0.17
  18  -8   3    0.13    0.23
  18   8  -3    0.22    0.15
  18  -8  -3    0.14    0.11
  18   8   3   -0.14    0.20
  19  -8   0    0.05    0.09
  19   8   0    0.20    0.11
  19  -8   1    0.52    0.23
  19   8  -1    0.04    0.11
  19  -8   1    0.28    0.20
  19  -8  -1    0.12    0.09
  19   8  -2    0.21    0.17
  19  -8   2    0.07    0.17
  19   8   2    0.42    0.24
  19  -8  -2    0.24    0.14
  20   8  -1    0.22    0.11
  20  -8  -1    0.04    0.12
   0  -9   0    0.33    0.30
   0  -9   0    0.03    0.07
   0  -9   0    0.07    0.04
   0   9   0    0.01    0.03
   0   9   0   -0.11    0.41
   0  -9   0   -0.02    0.06
   0   9   1   34.75    2.34
   0   9   1   32.52    1.95
   0   9  -1   33.92    2.31
   0  -9  -1   34.56    1.95
   0  -9   1   32.25    1.96
   0   9  -1   32.25    1.94
   0   9  -1   32.34    1.95
   0  -9   1   33.52    2.30
   0  -9  -1   35.14    2.32
   0  -9  -1   32.99    1.96
   0   9   1   31.26    1.97
   0  -9  -1   34.29    1.99
   0  -9  -2    0.05    0.05
   0   9  -2   -0.02    0.03
   0   9  -2    0.38    0.40
   0   9  -2    0.00    0.02
   0  -9   2    0.63    0.44
   0   9   2    0.07    0.08
   0   9   2   -0.18    0.59
   0  -9  -2    0.07    0.06
   0  -9   2    0.00    0.06
   0  -9  -2   -0.06    0.65
   0   9   3    2.96    0.93
   0   9  -3    3.97    0.25
   0  -9   3    3.74    0.28
   0  -9  -3    3.89    0.28
   0  -9  -3    2.81    0.93
   0  -9  -3    3.74    0.35
   0  -9  -3    3.96    0.25
   0   9  -3    4.04    0.24
   0   9   3    4.05    0.33
   0  -9   3    4.44    0.77
   0   9  -4   -0.01    0.05
   0   9   4    0.82    2.33
   0   9   4    0.05    0.13
   0  -9  -4   -0.02    0.08
   0  -9  -4    0.04    0.06
   0   9  -4    0.03    0.03
   0  -9   4    0.02    0.08
   0   9  -5    2.68    0.19
   0   9   5    2.94    0.28
   0   9  -5    2.94    0.22
   0  -9  -5    3.24    0.29
   0  -9  -5    2.78    0.22
   0   9  -6   -0.05    0.04
   0  -9  -6    0.11    0.22
   0  -9  -6    0.07    0.08
   0   9  -7    0.06    0.05
   0  -9  -7    0.13    0.30
   0  -9  -7    0.18    0.10
   0  -9  -8    0.04    0.10
  -1  -9   0   70.96    4.11
   1  -9   0   70.89    4.11
   1   9   0   75.10    4.49
   1  -9   0   67.49    4.13
  -1  -9   0   66.19    4.13
  -1  -9   0   78.02    4.47
   1  -9   0   68.60    4.45
  -1   9   0   69.62    4.44
  -1  -9   0   69.72    4.12
   1  -9   0   67.15    4.12
  -1  -9  -1    9.51    0.57
  -1   9   1    8.68    0.56
  -1  -9  -1    9.26    1.05
   1   9  -1    9.71    1.01
   1  -9   1    9.47    0.57
  -1   9   1    9.36    1.01
  -1  -9  -1    9.20    0.56
  -1  -9  -1    9.37    0.59
   1   9  -1    9.29    0.55
   1  -9   1    9.32    0.89
   1  -9   1    9.75    0.56
  -1  -9   1   11.70    1.13
  -1  -9   1    9.08    0.57
   1   9   1    9.33    0.56
   1   9   1   10.62    1.16
  -1   9  -1    9.22    0.56
   1  -9  -1    8.96    1.03
   1   9   1    8.35    0.58
   1  -9  -1    9.51    0.57
   1  -9  -1    9.06    0.59
  -1   9  -1    8.63    0.55
   1  -9  -1   10.00    0.56
  -1   9  -1    8.68    1.02
   1   9  -2   27.56    1.61
   1   9  -2   27.97    2.07
   1   9  -2   27.21    1.61
  -1   9   2   27.27    2.07
  -1  -9  -2   28.36    2.22
  -1  -9  -2   28.82    1.63
  -1  -9  -2   28.71    1.62
   1  -9   2   26.57    2.00
  -1  -9  -2   27.18    1.65
  -1   9   2   26.40    1.64
   1  -9   2   27.20    1.63
   1  -9  -2   29.30    1.62
   1   9   2   26.27    1.65
   1  -9  -2   29.75    1.63
   1  -9  -2   26.93    1.65
  -1  -9   2   26.64    1.63
  -1   9  -2   27.78    1.61
  -1  -9   2   28.20    1.97
   1   9   2   26.94    2.31
   1   9   2   25.34    1.62
  -1   9  -2   25.54    1.61
  -1   9  -2   25.38    2.02
   1  -9  -2   25.68    2.12
  -1  -9  -3    0.55    0.07
  -1  -9  -3   -0.36    0.79
  -1  -9  -3    0.82    0.12
   1   9  -3    0.71    0.06
   1  -9   3    1.23    0.62
  -1   9   3    0.84    0.15
  -1  -9  -3    0.55    0.21
   1  -9   3    1.02    0.13
  -1   9   3    0.54    0.76
   1   9  -3    0.75    0.08
  -1   9  -3    0.68    0.06
  -1   9  -3    0.65    0.09
   1   9   3    0.98    0.17
   1  -9  -3    0.61    0.16
   1   9   3    1.78    0.90
   1  -9  -3    0.73    0.08
  -1  -9   3    0.68    0.10
   1  -9  -3    0.15    0.95
   1  -9  -3    0.64    0.10
  -1  -9   3    0.51    0.57
  -1  -9  -4    7.00    0.46
  -1   9   4    7.25    0.52
   1   9  -4    7.41    0.45
   1   9  -4    7.51    0.44
   1  -9   4    7.45    0.48
  -1  -9  -4    7.51    0.50
  -1   9   4    4.82    1.37
  -1  -9   4    7.17    0.47
   1   9   4    7.39    0.54
  -1   9  -4    7.43    0.46
  -1   9  -4    7.23    0.44
   1  -9  -4    7.11    0.46
   1   9   4    7.43    1.67
   1  -9  -4    7.28    0.49
  -1  -9  -5    2.97    0.22
   1  -9   5    3.03    0.25
   1   9  -5    2.90    0.20
  -1  -9  -5    2.88    0.30
   1   9  -5    3.15    0.22
  -1   9   5    3.19    0.28
   1  -9  -5    2.97    0.22
  -1   9  -5    3.34    0.23
   1   9   5    3.07    0.31
  -1   9  -5    2.77    0.20
   1  -9  -5    3.02    0.29
   1   9  -6    1.09    0.11
  -1  -9  -6    1.83    0.25
  -1  -9  -6    1.18    0.14
  -1   9  -6    1.22    0.11
   1  -9  -6    2.21    0.40
   1   9   6    1.36    0.17
   1  -9  -6    1.49    0.15
  -1   9  -6    1.53    0.18
  -1  -9  -7    0.51    0.11
  -1  -9  -7    0.60    0.22
   1   9  -7    0.50    0.07
  -1   9  -7    0.60    0.08
   1  -9  -7    0.71    0.11
   1  -9  -7    0.17    0.25
  -1  -9  -8    0.08    0.11
   1   9  -8   -0.03    0.05
  -1   9  -8    0.02    0.06
   2   9   0    6.44    0.37
  -2   9   0    5.57    0.72
  -2  -9   0    5.98    0.39
   2  -9   0    7.86    0.78
   2   9   0    6.58    0.91
  -2  -9   0    5.75    0.77
   2   9   0    5.50    0.40
   2  -9   0    6.07    0.39
  -2   9   0    6.41    0.37
   2  -9   0    6.28    0.38
  -2  -9   0    5.78    0.40
  -2  -9   0    6.71    0.38
   2  -9   1    2.04    0.53
   2   9  -1    0.91    0.73
  -2  -9  -1    0.78    0.42
  -2   9   1    0.88    0.10
  -2  -9  -1    1.10    0.10
  -2   9   1    1.54    0.53
   2   9  -1    1.05    0.07
   2  -9   1    0.90    0.13
   2  -9   1    0.99    0.13
   2  -9   1    1.10    0.10
  -2  -9  -1    1.13    0.15
  -2  -9  -1    1.08    0.12
   2   9   1    1.20    0.52
  -2   9  -1    1.08    0.08
  -2  -9   1    1.21    0.44
  -2   9  -1    0.86    0.51
   2  -9  -1    1.36    0.43
   2   9   1    1.06    0.15
  -2  -9   1    1.12    0.13
  -2  -9   1    1.01    0.11
   2  -9  -1    1.06    0.10
  -2   9  -1    1.02    0.09
   2   9   1    1.25    0.11
   2  -9  -1    0.98    0.14
   2   9  -2    2.82    0.18
  -2  -9  -2    3.19    0.72
  -2   9   2    3.18    0.58
  -2   9   2    2.71    0.22
   2  -9   2    2.55    0.21
   2  -9   2    2.66    0.62
  -2  -9  -2    2.88    0.22
   2   9  -2    3.09    0.68
   2   9  -2    2.70    0.17
  -2  -9  -2    2.70    0.19
   2  -9   2    2.62    0.22
   2  -9  -2    2.63    0.19
   2  -9  -2    2.31    0.61
   2   9   2    3.54    0.74
  -2   9  -2    3.03    0.17
   2   9   2    2.73    0.25
  -2   9  -2    2.86    0.19
  -2   9  -2    2.65    0.62
   2  -9  -2    2.98    0.21
   2  -9  -2    2.55    0.25
  -2  -9   2    2.06    0.52
  -2  -9   2    2.75    0.21
   2   9   2    2.33    0.27
   2  -9   3    4.91    0.33
   2  -9   3    5.24    0.90
  -2   9   3    4.64    0.35
  -2  -9  -3    4.39    0.39
   2   9  -3    4.84    0.99
  -2   9   3    4.20    0.87
   2   9  -3    4.57    0.28
  -2  -9  -3    5.02    0.33
  -2  -9  -3    4.72    0.30
   2   9  -3    4.88    0.29
   2   9   3    4.80    0.38
   2  -9  -3    3.39    1.16
   2  -9  -3    4.74    0.32
  -2  -9   3    4.02    0.78
  -2   9  -3    3.98    1.29
   2  -9  -3    4.63    0.30
  -2   9  -3    4.61    0.30
   2  -9  -3    4.15    0.40
  -2   9  -3    4.74    0.29
  -2  -9   3    4.65    0.32
   2   9   3    2.74    1.10
   2  -9   4    1.09    0.17
  -2  -9  -4    1.07    0.15
  -2  -9  -4    1.04    0.11
  -2   9   4    1.10    1.27
   2   9  -4    0.99    0.10
   2   9  -4    1.03    0.08
  -2   9   4    0.86    0.16
  -2   9  -4    1.05    0.09
   2  -9  -4    1.11    0.12
   2   9   4    1.31    0.21
  -2  -9   4    0.77    0.13
  -2   9  -4    1.24    0.16
   2  -9  -4    1.46    0.21
   2   9   4    2.57    1.48
   2   9  -5    0.03    0.05
   2   9  -5    0.00    0.03
   2  -9   5    0.05    0.11
  -2  -9  -5    0.03    0.12
  -2  -9  -5   -0.05    0.07
  -2   9  -5    0.03    0.07
   2  -9  -5    0.05    0.07
   2  -9  -5    0.11    0.11
   2   9   5    0.07    0.25
  -2   9  -5    0.08    0.05
  -2  -9  -6   -0.03    0.19
   2   9  -6    0.14    0.10
   2   9  -6    0.06    0.04
  -2  -9  -6    0.05    0.08
  -2   9  -6   -0.07    0.08
  -2   9  -6    0.02    0.05
   2  -9  -6    0.02    0.14
   2   9   6    0.08    0.12
   2  -9  -6    0.09    0.08
  -2  -9  -7   -0.21    0.17
  -2  -9  -7   -0.02    0.09
   2   9  -7    0.00    0.05
   2  -9  -7    0.04    0.10
   2  -9  -7    0.22    0.24
  -2   9  -7   -0.01    0.05
   2   9  -8   -0.05    0.04
  -2  -9  -8   -0.03    0.11
  -2   9  -8   -0.01    0.06
   2  -9  -8   -0.05    0.12
   3  -9   0    1.95    0.48
   3  -9   0    1.52    0.16
  -3  -9   0    1.60    0.16
   3  -9   0    1.71    0.15
   3  -9   0    1.84    0.13
  -3  -9   0    1.95    0.13
   3   9   0    1.69    0.55
  -3  -9   0    1.06    0.50
  -3  -9   0    1.93    0.19
  -3   9   0    1.68    0.11
  -3   9   0    1.82    0.57
   3   9   0    1.72    0.12
   3   9   0    1.39    0.16
  -3   9   1   29.59    2.05
  -3  -9  -1   27.78    1.67
   3  -9   1   26.47    2.04
  -3  -9  -1   28.35    2.15
   3  -9   1   28.80    1.67
  -3  -9  -1   29.73    1.66
   3  -9   1   29.08    1.66
   3  -9   1   27.91    1.68
   3   9  -1   30.79    2.12
   3   9  -1   28.05    1.65
  -3  -9   1   27.74    1.68
  -3   9  -1   25.95    1.65
   3  -9  -1   28.45    2.04
  -3  -9   1   29.53    2.01
   3  -9  -1   27.05    1.68
   3  -9  -1   27.99    1.67
   3   9   1   27.42    1.67
  -3   9  -1   28.30    1.66
   3   9   1   29.40    2.18
   3  -9  -1   27.88    1.66
  -3   9  -1   26.69    2.06
  -3   9   2    8.31    0.55
  -3  -9  -2    8.56    0.52
  -3  -9  -2    8.48    0.54
   3  -9   2    8.31    0.55
   3   9  -2    8.60    0.51
   3  -9   2    7.22    0.90
   3   9  -2    8.71    0.52
   3   9  -2    8.41    1.04
  -3  -9  -2    8.80    0.57
  -3  -9  -2    9.01    1.18
   3   9   2    8.55    0.54
  -3   9  -2    8.88    0.52
   3  -9  -2    8.89    0.54
  -3  -9   2    8.20    0.91
   3  -9  -2    8.71    0.52
   3   9   2    6.85    1.07
   3   9   2    8.55    0.58
   3  -9  -2    7.80    0.98
  -3   9  -2    9.40    0.51
  -3   9  -2    8.92    1.16
  -3  -9   2    8.68    0.54
   3  -9  -2    8.11    0.57
   3  -9   3    3.85    0.89
   3   9  -3    5.08    0.31
  -3   9   3    5.02    0.37
   3   9  -3    3.69    0.88
  -3   9   3    2.79    1.34
  -3  -9  -3    4.87    0.35
  -3  -9  -3    4.94    0.32
   3  -9   3    5.11    0.35
   3   9  -3    4.90    0.30
  -3   9  -3    4.75    0.30
  -3   9  -3    5.05    0.32
   3   9   3    5.14    0.40
   3  -9  -3    4.85    0.32
  -3  -9   3    4.95    0.33
   3  -9  -3    5.42    0.34
   3  -9  -3    4.03    1.19
   3   9   3    1.89    1.13
  -3  -9  -4    2.77    0.25
  -3  -9  -4    2.56    0.19
  -3   9   4    2.73    0.26
   3  -9   4    2.71    0.24
  -3   9   4    1.95    1.30
   3   9  -4    2.56    0.17
   3   9   4    2.93    0.31
   3  -9  -4    2.44    0.20
   3   9   4    1.94    1.33
  -3   9  -4    2.56    0.18
   3   9  -5    2.48    0.18
   3  -9   5    3.11    0.32
  -3  -9  -5    2.81    0.28
   3   9  -5    2.43    0.17
  -3  -9  -5    2.40    0.20
  -3   9  -5    2.44    0.18
   3  -9  -5    2.87    0.26
  -3   9  -5    2.51    0.22
   3   9   5    2.80    0.31
   3  -9  -5    2.45    0.20
   3   9  -6    0.26    0.05
   3  -9   6    0.29    0.12
   3   9  -6    0.30    0.07
  -3  -9  -6    0.33    0.16
  -3  -9  -6    0.21    0.09
   3   9   6    0.34    0.15
   3  -9  -6    0.31    0.09
  -3   9  -6    0.30    0.06
   3  -9  -6    0.43    0.15
  -3   9  -6    0.57    0.12
  -3  -9  -7    0.58    0.21
   3   9  -7    0.35    0.08
  -3  -9  -7    0.27    0.13
  -3   9  -7    0.23    0.08
  -3   9  -7    0.08    0.14
   3  -9  -7    0.36    0.17
   3  -9  -7    0.47    0.14
   3   9  -8    0.17    0.08
  -3  -9  -8    0.10    0.10
  -3   9  -8    0.39    0.07
   3  -9  -8    0.18    0.10
   4   9   0    8.76    0.52
  -4  -9   0    8.70    0.55
  -4  -9   0    8.89    0.53
   4   9   0    7.99    0.55
   4  -9   0    8.91    0.91
   4  -9   0    8.44    0.55
   4  -9   0    9.00    0.52
   4   9   0    9.59    1.71
  -4   9   0    8.43    0.51
  -4   9   0    7.81    0.92
  -4  -9   0    7.58    0.88
   4   9  -1    0.04    0.03
   4   9  -1   -0.49    0.52
   4  -9   1    0.01    0.07
   4  -9   1    0.26    0.50
  -4   9   1   -0.14    0.46
  -4  -9  -1    0.05    0.05
  -4  -9  -1   -0.20    0.46
  -4  -9  -1    0.06    0.09
  -4  -9  -1    0.04    0.06
   4  -9  -1   -0.03    0.06
   4  -9  -1   -0.21    0.37
   4   9   1    0.82    0.56
   4  -9  -1   -0.05    0.08
   4   9   1   -0.04    0.08
  -4   9  -1   -0.66    0.58
  -4   9  -1   -0.04    0.03
   4  -9  -1   -0.05    0.04
  -4   9  -1   -0.02    0.02
  -4  -9   1    0.03    0.06
  -4  -9   1    0.18    0.42
   4   9   1    0.10    0.09
   4   9  -2   14.16    1.27
  -4  -9  -2   12.28    0.77
  -4  -9  -2   12.87    0.74
   4  -9   2   13.27    1.35
   4   9  -2   12.43    0.73
  -4   9   2   12.99    1.26
   4  -9   2   12.13    0.76
   4  -9  -2   12.79    0.76
   4  -9  -2   12.78    0.82
   4  -9  -2   11.20    1.19
   4   9   2   11.53    1.38
  -4   9  -2   12.39    0.75
  -4   9  -2   12.66    1.56
  -4  -9   2   12.36    0.76
   4   9   2   11.56    0.77
  -4   9  -2   11.69    0.74
   4  -9  -2   12.65    0.74
   4  -9   3    0.48    0.63
   4   9  -3    0.58    0.06
   4   9  -3    0.57    0.75
   4   9  -3    0.69    0.07
  -4  -9  -3    0.76    0.08
   4  -9   3    0.50    0.09
  -4   9   3    0.78    0.13
  -4   9   3    1.51    0.85
  -4  -9  -3    0.78    0.12
  -4   9  -3    0.77    0.09
   4  -9  -3    0.93    0.11
  -4   9  -3    2.08    1.28
   4   9   3    0.85    0.19
   4  -9  -3    0.70    1.17
   4  -9  -3    0.65    0.11
  -4  -9   3    0.70    0.11
   4   9   3   -0.33    1.06
  -4  -9  -4    2.56    0.18
   4   9  -4    1.99    0.18
   4  -9   4    2.46    0.23
  -4   9   4    2.48    0.23
   4   9  -4    2.33    0.15
  -4   9   4    1.05    1.34
   4  -9  -4    2.57    0.22
   4   9   4    2.64    0.30
   4  -9  -4    2.24    0.18
  -4   9  -4    2.26    0.20
  -4   9  -4    2.27    0.16
   4  -9   5    0.08    0.11
  -4  -9  -5    0.25    0.13
   4   9  -5    0.17    0.05
  -4  -9  -5    0.14    0.08
   4   9  -5    0.13    0.04
  -4   9  -5    0.12    0.08
  -4   9  -5    0.18    0.06
   4  -9  -5    0.04    0.08
   4  -9  -5    0.06    0.10
   4   9   5    0.13    0.15
   4   9  -6    0.24    0.06
  -4  -9  -6    0.19    0.16
  -4  -9  -6    0.07    0.09
   4  -9   6    0.43    0.15
   4   9  -6    0.25    0.04
   4  -9  -6    0.20    0.09
   4  -9  -6    0.44    0.14
  -4   9  -6    0.34    0.07
  -4   9  -6    0.36    0.11
   4   9   6    0.17    0.14
  -4  -9  -7   -0.10    0.09
   4   9  -7    0.03    0.04
  -4  -9  -7    0.12    0.20
  -4   9  -7   -0.04    0.07
   4  -9  -7    0.08    0.16
  -4   9  -7    0.06    0.12
   4  -9  -7    0.11    0.10
  -4  -9  -8   -0.05    0.10
  -4   9  -8    0.15    0.06
   5   9   0   11.14    1.38
  -5  -9   0   10.20    0.67
   5  -9   0   11.53    0.66
  -5   9   0   11.36    0.65
   5   9   0   10.54    0.66
   5  -9   0   11.71    0.70
  -5  -9   0    9.47    1.07
  -5  -9   0   10.90    0.69
   5  -9   0   10.41    1.05
  -5   9   0    9.24    1.07
   5   9  -1   22.73    1.27
   5  -9   1   21.98    1.70
   5  -9   1   21.29    1.30
   5  -9   1   22.73    1.28
  -5   9   1   20.81    1.74
  -5  -9  -1   21.84    1.32
  -5  -9  -1   22.53    1.28
  -5  -9  -1   21.76    1.30
   5   9  -1   22.16    1.82
  -5  -9  -1   18.92    1.90
   5  -9  -1   20.96    1.69
   5  -9  -1   19.78    1.30
   5   9   1   20.94    1.29
  -5  -9   1   21.79    1.30
   5   9   1   20.27    1.32
  -5  -9   1   22.00    1.70
  -5   9  -1   21.09    1.28
   5  -9  -1   22.80    1.28
  -5   9  -1   18.86    1.75
   5   9   1   21.13    2.05
  -5   9  -1   22.27    1.27
   5  -9   2    8.15    1.17
  -5   9   2   10.11    1.22
   5  -9   2   10.15    0.64
   5   9  -2   10.18    0.62
  -5  -9  -2   10.39    0.66
  -5  -9  -2   10.54    0.64
   5   9  -2   12.31    1.47
   5  -9  -2   10.57    0.65
   5   9   2   11.44    1.52
  -5   9  -2   11.48    0.63
  -5   9  -2   10.54    1.51
   5   9   2   10.44    0.74
   5  -9  -2   10.96    0.71
   5  -9  -2   10.04    1.26
  -5   9  -2   10.35    0.64
   5  -9  -2   10.20    0.63
   5   9   2   10.64    0.65
  -5  -9   2   10.39    0.65
  -5  -9  -3   14.88    0.88
   5  -9   3   14.94    0.91
  -5   9   3   13.28    1.73
   5  -9   3   14.15    1.81
  -5  -9  -3   15.05    0.91
  -5   9   3   15.38    0.91
   5   9   3   12.27    0.89
  -5   9  -3   14.81    0.87
   5   9   3   14.67    0.96
   5  -9  -3   14.28    0.88
  -5   9  -3   14.72    0.88
   5   9   3   13.07    1.68
   5  -9  -3   15.62    0.90
   5  -9  -3   12.63    1.80
  -5   9  -3   13.13    1.82
  -5  -9  -4    3.32    0.37
   5   9  -4    3.01    0.19
   5   9  -4    3.16    0.20
   5  -9   4    3.12    0.28
  -5  -9  -4    2.99    0.22
   5  -9  -4    3.29    0.26
  -5   9  -4    2.79    0.20
   5  -9  -4    2.97    0.22
  -5   9  -4    2.98    0.24
   5   9   4    3.24    0.34
   5  -9   5    2.28    0.25
  -5  -9  -5    2.52    0.30
   5   9  -5    2.42    0.17
  -5  -9  -5    2.50    0.19
   5   9  -5    2.16    0.15
  -5   9  -5    2.28    0.17
   5   9   5    2.74    0.31
   5  -9  -5    2.05    0.24
   5  -9  -5    2.49    0.20
  -5   9  -5    2.33    0.22
  -5  -9  -6    0.34    0.10
   5   9  -6    0.38    0.05
  -5  -9  -6    0.20    0.16
   5  -9   6    0.38    0.15
   5  -9  -6    0.40    0.10
  -5   9  -6    0.59    0.13
   5   9   6    0.30    0.15
   5  -9  -6    0.24    0.14
  -5   9  -6    0.28    0.07
  -5  -9  -7    0.54    0.28
  -5  -9  -7    0.40    0.10
   5   9  -7    0.45    0.06
   5  -9  -7    0.47    0.10
   5   9   7    0.79    0.20
  -5   9  -7    0.59    0.09
   6  -9   0    0.06    0.08
  -6   9   0    0.03    0.04
  -6  -9   0    0.00    0.09
   6   9   0    0.07    0.10
  -6   9   0   -0.49    0.66
   6  -9   0    0.05    0.05
   6   9   0    0.10    0.07
   6  -9   0    0.22    0.58
   6   9   0    0.02    0.78
  -6  -9   0   -0.27    0.65
  -6   9   1    0.90    0.48
   6  -9   1    1.42    0.12
   6   9  -1    1.41    0.10
   6   9  -1    0.33    0.75
   6  -9   1    1.26    0.15
   6  -9   1    1.19    0.65
  -6  -9  -1    1.43    0.15
  -6  -9  -1    1.44    0.11
  -6   9  -1    0.56    0.62
  -6   9  -1    1.35    0.11
  -6   9  -1    1.40    0.10
   6   9   1    1.53    0.21
   6  -9  -1    1.59    0.75
   6  -9  -1    1.48    0.11
   6   9   1    1.18    0.14
   6  -9  -1    1.17    0.18
   6   9   1    0.68    0.88
   6  -9   2    0.16    0.08
   6   9  -2    0.86    0.75
  -6  -9  -2    0.11    0.08
   6  -9   2    0.82    0.61
  -6   9   2    0.31    0.69
  -6  -9  -2    0.29    0.06
   6   9  -2    0.16    0.03
   6  -9   2    0.18    0.07
  -6   9  -2    0.17    0.06
   6   9   2    0.18    0.11
   6  -9  -2    0.18    0.05
  -6  -9   2   -0.30    0.67
   6  -9  -2    0.08    0.14
   6   9   2    0.03    1.05
   6  -9  -2    0.44    0.79
   6   9   2    0.32    0.16
  -6   9  -2   -0.09    1.09
  -6   9  -2    0.16    0.04
   6  -9   3    1.39    0.91
  -6   9   3    1.45    0.98
  -6   9   3    2.95    0.25
  -6  -9  -3    2.85    0.26
  -6  -9  -3    3.06    0.21
   6  -9   3    3.11    0.25
   6  -9   3    2.71    0.32
   6   9  -3    3.07    0.18
   6   9   3    3.13    0.33
   6   9   3    2.63    0.29
   6   9   3    1.20    1.66
  -6   9  -3    4.77    1.40
  -6   9  -3    2.94    0.22
   6  -9  -3    0.45    1.31
   6   9   3    4.42    1.99
  -6   9  -3    2.95    0.19
   6  -9  -3    2.90    0.20
   6  -9  -3    2.98    0.23
  -6  -9  -4    0.07    0.12
   6  -9   4    0.09    0.10
   6   9  -4    0.05    0.03
  -6  -9  -4   -0.01    0.06
  -6   9  -4    0.00    0.05
  -6   9  -4    0.08    0.08
   6  -9  -4    0.14    0.09
   6  -9  -4    0.11    0.07
   6   9   4    0.00    0.16
  -6  -9  -5   -0.09    0.15
   6  -9   5    0.02    0.11
  -6  -9  -5    0.02    0.07
   6   9  -5   -0.02    0.03
   6  -9  -5   -0.07    0.09
   6  -9  -5    0.07    0.08
  -6   9  -5   -0.08    0.05
   6   9   5    0.02    0.17
  -6   9  -5    0.09    0.09
  -6  -9  -6    0.20    0.17
  -6  -9  -6    0.11    0.09
   6  -9   6    0.13    0.14
   6   9  -6    0.12    0.04
   6  -9  -6    0.02    0.08
   6   9   6    0.18    0.16
   6  -9  -6    0.32    0.13
  -6   9  -6    0.12    0.07
  -6   9  -6    0.07    0.11
  -6  -9  -7    0.07    0.09
   6   9  -7    0.02    0.03
   6   9   7   -0.06    0.14
   6  -9  -7    0.01    0.09
  -6   9  -7    0.00    0.06
   7  -9   0    4.15    0.25
   7   9   0    3.78    0.34
   7  -9   0    3.58    0.28
   7   9   0    3.78    0.26
   7  -9   0    3.52    0.84
  -7   9   0    3.18    0.80
   7   9   0    4.73    0.90
  -7   9   1    6.94    1.06
  -7  -9  -1    6.21    0.42
   7  -9   1    7.22    0.45
   7   9  -1    5.73    1.27
   7   9  -1    6.51    0.39
   7  -9   1    5.01    0.91
  -7  -9  -1    5.53    0.39
   7  -9   1    6.43    0.39
   7   9   1    5.75    0.41
   7   9   1    7.85    1.14
   7   9   1    6.34    0.48
  -7   9  -1    6.19    0.39
  -7   9  -1    9.70    1.40
   7  -9  -1    6.68    0.39
   7  -9  -1    5.94    0.43
   7  -9  -1    5.68    1.09
   7  -9   2    7.21    0.50
   7  -9   2    7.52    0.48
  -7   9   2   10.03    1.27
  -7  -9  -2    7.74    0.47
  -7  -9  -2    7.55    0.51
   7  -9   2    5.95    1.05
   7   9   2    7.67    0.56
  -7   9  -2    6.81    1.59
   7  -9  -2    7.75    0.56
   7   9   2    5.49    1.72
   7   9   2    6.42    1.44
  -7   9  -2    8.05    0.46
  -7   9  -2    7.63    0.48
   7  -9  -2    7.67    0.47
   7   9   2    7.82    0.50
  -7   9   3    1.43    1.67
  -7  -9  -3    4.27    0.33
   7   9  -3    0.40    1.01
   7   9  -3    4.37    0.26
   7  -9   3    4.48    0.33
  -7   9   3    4.42    0.31
   7  -9  -3    4.06    1.81
   7   9   3    5.16    0.46
   7   9   3    3.71    0.32
  -7   9  -3    4.12    0.27
   7  -9  -3    4.25    0.28
   7   9   3    2.55    2.31
  -7   9  -3    4.18    0.29
   7   9   3    0.72    1.71
  -7  -9  -4    1.94    0.16
   7  -9   4    2.45    0.24
   7   9  -4    2.01    0.13
  -7  -9  -4    2.53    0.27
  -7   9  -4    1.94    0.20
   7  -9  -4    1.84    0.17
   7   9   4    2.03    0.30
   7  -9  -4    2.25    0.22
  -7   9  -4    2.23    0.16
  -7  -9  -5    0.42    0.16
   7  -9   5    0.42    0.15
  -7  -9  -5    0.42    0.15
   7  -9  -5    0.56    0.10
  -7   9  -5    0.66    0.13
   7  -9  -5    0.73    0.13
  -7   9  -5    0.32    0.07
   7   9   5    0.64    0.20
  -7  -9  -6    0.26    0.09
  -7  -9  -6    0.12    0.18
   7   9  -6    0.21    0.03
   7  -9   6    0.20    0.15
   7   9   6    0.22    0.19
   7  -9  -6    0.19    0.09
  -7   9  -6    0.12    0.07
  -7   9  -6    0.39    0.16
   7  -9  -6   -0.02    0.12
   7   9  -7    0.10    0.03
  -7  -9  -7    0.19    0.10
   7   9   7    0.23    0.15
  -7   9  -7    0.15    0.07
   7  -9  -7    0.12    0.09
   8   9   0    0.23    0.15
   8  -9   0    0.03    0.05
  -8   9   0   -1.30    1.01
   8  -9   0    0.08    0.09
   8   9   0   -0.55    0.86
   8   9   0    0.70    1.10
   8   9   0    0.10    0.11
   8  -9   0    0.36    0.85
   8  -9   1    4.68    1.14
   8   9  -1    5.70    0.50
   8  -9   1    6.03    0.37
   8   9  -1    5.79    0.37
  -8  -9  -1    5.45    0.41
   8   9  -1    3.19    1.13
   8  -9  -1    6.66    0.45
   8   9   1    6.17    0.54
   8   9   1    5.84    0.40
   8  -9  -1    6.12    0.37
  -8   9  -1    5.96    0.36
   8  -9  -1    7.00    1.20
  -8   9  -1    5.81    1.44
   8   9   1    6.19    1.17
   8   9   1    2.98    1.56
  -8   9  -1    5.82    0.37
  -8  -9  -2    0.26    0.14
   8  -9   2    0.49    0.11
   8   9  -2    0.30    0.05
  -8   9   2   -0.14    1.11
   8  -9   2    0.47    0.08
   8  -9   2   -0.25    1.16
  -8  -9  -2    0.22    0.07
   8   9  -2    0.15    1.66
   8   9   2    1.78    1.47
   8  -9  -2    0.58    1.15
  -8   9  -2    0.29    0.06
  -8   9  -2    0.26    0.05
   8   9   2    0.44    0.18
   8   9   2    0.20    0.12
  -8   9  -2   -2.30    1.65
   8   9   2   -0.07    1.04
   8  -9  -2    0.40    0.06
  -8  -9  -3    5.95    0.40
  -8  -9  -3    6.33    0.45
  -8   9   3    6.38    0.42
   8  -9   3    6.18    0.45
   8   9  -3    6.41    0.38
   8  -9  -3    6.55    0.40
   8  -9  -3    6.68    0.42
  -8   9  -3    6.51    0.41
   8   9   3    6.55    0.51
   8   9   3    6.77    1.79
   8   9   3    5.67    0.43
  -8   9  -3    6.05    0.39
   8   9  -4    0.10    0.03
  -8  -9  -4    0.02    0.12
   8  -9   4    0.14    0.12
  -8  -9  -4    0.12    0.07
  -8   9  -4    0.08    0.05
   8   9   4    0.11    0.18
  -8   9  -4   -0.03    0.09
   8  -9  -4    0.00    0.08
   8  -9  -4    0.06    0.07
   8  -9   5    0.10    0.11
   8   9  -5    0.17    0.03
  -8  -9  -5   -0.02    0.07
  -8  -9  -5    0.25    0.16
  -8   9  -5    0.29    0.12
  -8   9  -5    0.24    0.07
   8   9   5    0.38    0.20
   8  -9  -5    0.11    0.08
   8   9  -6    0.04    0.03
  -8  -9  -6    0.10    0.22
  -8  -9  -6    0.15    0.09
   8  -9   6   -0.01    0.13
   8  -9  -6    0.07    0.08
   8   9   6   -0.01    0.17
  -8   9  -6    0.10    0.07
   8  -9  -6   -0.02    0.14
  -8   9  -6    0.03    0.15
   8  -9   7   -0.06    0.25
   8   9  -7    0.05    0.07
  -8  -9  -7    0.05    0.12
   8   9   7    0.42    0.26
   8  -9  -7    0.06    0.11
  -8   9  -7    0.07    0.08
   9   9   0   11.59    0.74
   9  -9   0   11.68    0.76
   9  -9   0   12.58    0.72
   9   9   0   11.48    0.81
   9  -9   0   11.52    1.58
   9   9   0   13.04    2.04
  -9   9   0   11.84    1.90
   9  -9   1    0.73    1.23
  -9   9   1    0.73    1.23
   9   9  -1    2.01    1.54
   9   9  -1    0.61    0.10
   9  -9   1    0.49    0.09
   9  -9   1    0.88    0.15
   9   9   1    0.54    0.13
   9   9   1    0.72    0.18
   9  -9  -1    0.66    0.08
  -9   9  -1    0.96    1.18
   9  -9  -1    0.72    0.15
   9  -9  -1   -0.92    1.09
  -9   9  -1    0.64    0.08
   9   9   1    1.61    1.33
   9   9   1    0.56    1.41
  -9  -9  -2    2.07    0.18
   9   9  -2    2.09    1.47
   9  -9   2    2.13    0.22
   9  -9   2    1.27    1.52
  -9   9   2    1.93    1.55
   9   9  -2    2.30    0.16
  -9  -9  -2    2.36    0.32
   9  -9   2    2.36    0.18
   9   9   2    0.29    1.35
   9  -9  -2    2.49    0.17
   9   9   2    2.25    0.30
  -9   9  -2    1.89    0.18
   9   9   2    1.98    0.22
   9   9   2    2.76    1.86
  -9   9  -2    2.15    0.15
   9  -9   3    0.51    0.14
   9   9  -3    0.30    0.05
  -9  -9  -3    0.29    0.08
  -9  -9  -3    0.23    0.13
   9   9   3    0.40    0.33
  -9   9  -3    0.07    0.08
   9   9   3    0.16    0.13
  -9   9  -3    0.37    0.06
   9  -9  -3    0.25    0.07
   9   9  -4    0.17    0.04
  -9  -9  -4    0.19    0.16
  -9  -9  -4    0.20    0.08
   9  -9   4    0.10    0.09
  -9   9  -4    0.14    0.10
   9  -9  -4    0.17    0.07
   9   9   4    0.05    0.15
  -9   9  -4    0.19    0.06
   9  -9  -4    0.20    0.09
  -9  -9  -5   -0.11    0.21
   9  -9   5    0.08    0.15
  -9  -9  -5    0.00    0.08
   9   9  -5    0.02    0.03
  -9   9  -5   -0.04    0.06
   9   9   5    0.08    0.19
   9  -9  -5    0.05    0.10
  -9   9  -5   -0.06    0.12
   9  -9  -5   -0.05    0.08
   9   9  -6    0.04    0.06
   9  -9   6    0.12    0.14
  -9  -9  -6    0.18    0.33
   9   9   6    0.17    0.17
   9  -9  -6    0.05    0.18
  -9   9  -6    0.02    0.20
  -9   9  -6    0.13    0.10
   9  -9  -6   -0.03    0.12
  -9  -9  -7   -0.14    0.13
   9  -9   7   -0.01    0.19
   9   9   7   -0.02    0.17
   9  -9  -7   -0.04    0.12
  -9   9  -7   -0.18    0.10
  10   9   0    0.08    0.11
  10   9   0    0.71    3.09
  10  -9   0   -0.04    0.09
  10   9   0    0.11    0.18
  10  -9   0    0.54    1.49
  10  -9   0    0.02    0.05
  10   9  -1   10.34    0.68
  10  -9   1   10.52    1.97
  10  -9   1   11.24    0.67
  10  -9   1   11.15    0.71
  10  -9  -1   10.68    0.72
  10   9   1   10.78    0.76
  10   9   1   10.50    0.69
  10  -9  -1   11.63    0.67
 -10   9  -1   10.13    2.01
  10  -9   2    0.33    0.08
  10  -9   2    0.78    0.21
  10   9  -2    0.44    0.09
  10   9   2    0.40    0.20
  10  -9  -2    0.40    0.07
  10   9   2    0.36    0.14
 -10   9  -2    0.25    0.05
 -10   9  -2    0.39    0.09
  10   9  -3    4.28    0.26
 -10  -9  -3    3.54    0.37
  10   9   3    3.85    0.31
  10   9   3    3.59    0.39
 -10   9  -3    3.59    0.29
  10  -9  -3    4.26    0.27
 -10   9  -3    3.83    0.25
  10  -9   4    0.09    0.11
 -10  -9  -4    0.18    0.09
  10   9  -4    0.21    0.08
 -10  -9  -4    0.23    0.18
 -10   9  -4    0.33    0.12
 -10   9  -4    0.04    0.06
  10  -9  -4    0.17    0.09
  10   9   4    0.46    0.20
  10  -9  -4    0.16    0.09
  10   9  -5    2.02    0.15
  10  -9   5    2.13    0.26
  10  -9  -5    2.27    0.24
  10  -9  -5    2.12    0.18
 -10   9  -5    1.94    0.27
 -10   9  -5    1.96    0.17
  10   9   5    2.19    0.31
 -10  -9  -6    0.05    0.11
  10  -9   6    0.05    0.14
  10   9  -6    0.00    0.06
  10  -9  -6   -0.01    0.08
  10   9   6   -0.09    0.16
 -10   9  -6    0.01    0.08
  10  -9   7    0.31    0.20
  10   9   7    0.39    0.17
  11   9   0   28.24    1.69
  11   9   0   27.68    1.76
  11  -9   0   29.02    1.72
  11  -9   0   27.41    1.67
  11  -9   1    0.20    0.14
  11  -9   1    0.10    0.07
  11   9  -1    0.29    0.12
  11   9   1    0.08    0.13
  11  -9  -1    0.23    0.07
  11   9   1    0.24    0.21
  11  -9  -1   -0.17    0.17
  11  -9   2   19.70    1.31
  11   9  -2   21.02    1.31
  11  -9   2   24.03    1.39
  11   9   2   20.42    1.33
  11   9   2   22.99    1.42
  11  -9  -2   23.07    1.31
  11  -9   3    0.40    0.15
  11   9  -3    0.54    0.10
  11   9   3    0.59    0.23
  11   9   3    0.28    0.15
  11  -9  -3    0.54    0.09
 -11   9  -3    0.39    0.08
  11   9  -4    8.83    0.53
  11  -9   4    7.97    0.60
  11   9   4    8.54    0.66
  11  -9  -4    7.95    0.59
  11  -9  -4    9.30    0.54
  11   9  -5    0.22    0.07
 -11  -9  -5    0.13    0.16
  11  -9   5    0.35    0.18
  11  -9  -5    0.18    0.12
  11  -9  -5    0.09    0.09
 -11   9  -5    0.17    0.08
 -11   9  -5    0.21    0.18
  11   9   5   -0.09    0.13
  11  -9   6    2.11    0.24
  11   9  -6    1.43    0.18
  11   9   6    2.66    0.33
  11  -9  -6    1.66    0.17
  12   9   0    2.73    0.38
  12  -9   0    2.38    0.19
  12   9   0    2.47    0.25
  12  -9   0    2.15    0.27
  12  -9   1    2.38    0.26
  12  -9   1    1.92    0.18
  12   9  -1    2.26    0.22
  12  -9  -1    2.14    0.17
  12  -9  -1    1.92    0.30
  12   9   1    1.83    0.21
  12   9   1    2.15    0.32
  12  -9   2    1.04    0.12
  12  -9   2    0.76    0.16
  12   9  -2    0.95    0.14
  12  -9  -2    0.70    0.10
  12   9   2    0.45    0.15
  12   9   2    0.54    0.17
  12   9  -3    2.88    0.26
  12  -9   3    3.88    0.43
  12   9   3    3.11    0.37
  12  -9  -3    3.38    0.24
  12  -9   4    0.13    0.13
  12   9  -4    0.34    0.10
  12   9   4    0.73    0.30
  12  -9  -4    0.32    0.09
  12  -9  -4    0.44    0.12
  12  -9   5    0.45    0.20
  12   9  -5    0.25    0.15
  12   9   5    0.46    0.21
  12  -9  -5    0.59    0.12
  12  -9  -5    0.43    0.22
  12  -9   6    0.42    0.16
  12  -9  -6    0.08    0.12
  12   9   6    0.47    0.19
  13   9   0    9.06    0.71
  13  -9   0    8.78    0.57
  13   9   0    8.51    0.60
  13  -9   0   10.06    0.64
  13  -9   1    3.65    0.26
  13   9  -1    3.41    0.30
  13  -9   1    3.23    0.32
  13   9   1    3.56    0.30
  13  -9  -1    3.73    0.25
  13   9   1    3.06    0.48
  13  -9   2   10.13    0.67
  13  -9   2   10.79    0.73
  13   9  -2   11.70    0.70
  13   9   2   10.18    0.69
  13  -9  -2   11.15    0.66
  13   9   2   10.31    0.77
  13   9  -3    1.13    0.16
  13  -9   3    2.10    0.32
  13   9   3    0.95    0.20
  13  -9  -3    1.22    0.13
  13   9  -4    5.24    0.40
  13  -9   4    7.30    0.52
  13   9   4    5.91    0.60
  13  -9  -4    5.68    0.43
  13  -9  -4    6.04    0.40
  13  -9   5   -0.01    0.11
  13   9  -5    0.18    0.10
  13   9   5   -0.05    0.15
  13  -9  -5   -0.01    0.09
  13  -9   6    1.48    0.28
  14   9   0    0.12    0.41
  14  -9   0    0.67    0.10
  14   9   0    0.29    0.14
  14  -9   0    0.66    0.19
  14   9  -1    0.50    0.14
  14  -9   1    0.48    0.13
  14  -9   1    0.62    0.10
  14   9   1    0.26    0.18
  14  -9  -1    0.54    0.09
  14   9   1    0.61    0.15
  14   9  -2    1.52    0.18
  14  -9   2    1.16    0.14
  14  -9   2    1.09    0.18
  14   9   2    0.94    0.20
  14   9   2    1.35    0.17
  14  -9  -2    1.66    0.14
  14  -9   3    0.24    0.12
  14   9  -3    0.63    0.13
  14   9   3    0.15    0.12
  14  -9  -3    0.56    0.09
  14  -9   4    0.28    0.15
  14   9  -4    0.51    0.12
  14   9   4    0.56    0.18
  14  -9  -4    0.73    0.11
  14  -9   5    0.02    0.16
  14   9  -5   -0.08    0.12
  14  -9  -5   -0.02    0.09
  14   9   5    0.07    0.18
  15   9   0    2.34    0.23
  15  -9   0    2.26    0.31
  15  -9   0    2.07    0.18
  15  -9   1    2.13    0.20
  15   9  -1    2.64    0.24
  15  -9   1    2.23    0.28
  15   9   1    2.53    0.36
  15   9   1    1.94    0.22
  15  -9  -1    2.20    0.19
  15  -9   2    1.47    0.21
  15   9  -2    1.06    0.16
  15  -9   2    0.96    0.14
  15   9   2    0.99    0.17
  15   9   2    1.01    0.23
  15  -9  -2    1.29    0.14
  15  -9   3    0.22    0.14
  15   9  -3    0.44    0.13
  15   9   3    0.40    0.44
  15  -9  -3    0.43    0.09
  15   9  -4    0.77    0.13
  15  -9  -4    0.67    0.12
  15   9   4    1.23    0.28
  15  -9   5    0.20    0.15
  15   9   5   -0.05    0.15
  15  -9  -5    0.09    0.12
  16   9   0    0.44    0.14
  16  -9   0    0.30    0.18
  16  -9   0    0.12    0.08
  16  -9   1    0.32    0.17
  16   9  -1    0.45    0.13
  16  -9   1    0.46    0.11
  16   9   1    0.44    0.13
  16  -9  -1    0.45    0.09
  16   9   1    0.29    0.18
  16  -9   2   -0.08    0.13
  16   9  -2    0.01    0.12
  16  -9   2    0.14    0.12
  16   9   2    0.03    0.13
  16   9   2    0.16    0.19
  16  -9  -2    0.00    0.08
  16  -9   3    0.10    0.13
  16   9  -3    0.38    0.12
  16   9   3    0.05    0.09
  16  -9  -3    0.13    0.08
  16   9  -4    0.02    0.10
  16  -9   4    0.10    0.12
  16  -9  -4    0.07    0.09
  16   9   4    0.14    0.21
  17   9   0   -0.10    0.11
  17  -9   0   -0.09    0.08
  17   9  -1    0.45    0.14
  17  -9   1    0.09    0.17
  17   9   1    0.82    0.30
  17  -9  -1    0.31    0.10
  17   9   1    0.39    0.15
  17  -9   2    0.11    0.15
  17  -9   2   -0.08    0.12
  17   9  -2    0.05    0.11
  17  -9  -2    0.04    0.08
  17   9   2    0.07    0.13
  17   9   2   -0.02    0.17
  17   9  -3    0.16    0.11
  17  -9   3    0.04    0.13
  17  -9  -3    0.12    0.09
  17   9   3   -0.02    0.13
  17  -9   4   -0.10    0.28
  17   9  -4    0.03    0.10
  17   9   4   -0.11    0.21
  17  -9  -4    0.12    0.09
  18   9   0    0.21    0.11
  18  -9   0   -0.01    0.09
  18  -9   1    0.81    0.20
  18  -9   1    0.47    0.12
  18   9  -1    0.55    0.13
  18   9   1    0.45    0.13
  18  -9  -1    0.77    0.12
  18  -9   2    0.03    0.15
  18   9  -2    0.04    0.11
  18   9   2   -0.02    0.17
  18  -9  -2   -0.02    0.08
  18   9  -3    0.38    0.14
  18  -9   3    0.48    0.16
  18   9   3    0.49    0.20
  18  -9  -3    0.30    0.15
  19  -9   0    0.05    0.11
  19   9   0    0.21    0.12
  19   9  -1   -0.01    0.11
  19  -9   1   -0.03    0.13
  19  -9   1    0.10    0.13
  19  -9  -1    0.00    0.11
  19   9  -2    0.35    0.13
  19  -9   2    0.07    0.13
  19  -9  -2    0.22    0.12
  19   9   2    0.15    0.20
   0  10   0    1.57    0.49
   0 -10   0    0.89    0.14
   0 -10   0    0.51    0.51
   0  10   0    0.95    0.08
   0 -10   0    1.26    0.10
   0 -10   0    0.88    0.12
   0 -10   1   -0.27    0.46
   0 -10  -1    0.01    0.05
   0 -10   1   -0.03    0.07
   0  10  -1    0.02    0.02
   0 -10  -1    0.01    0.40
   0  10   1    0.00    0.58
   0  10   1    0.00    0.07
   0  10   1   -0.01    0.06
   0 -10   1   -0.08    0.05
   0 -10  -1   -0.07    0.16
   0 -10  -1   -0.05    0.06
   0  10  -2    0.22    0.03
   0 -10   2    0.34    0.09
   0 -10  -2    0.03    0.75
   0  10   2    0.31    0.11
   0  10  -2    1.13    0.69
   0  10  -2    0.21    0.04
   0 -10  -2    0.30    0.06
   0 -10   2   -0.34    0.50
   0 -10  -2    0.32    0.08
   0 -10   3    0.03    0.08
   0  10   3   -0.10    0.12
   0 -10   3   -1.04    0.71
   0  10  -3   -0.02    0.04
   0 -10  -3    1.52    1.23
   0 -10  -3   -0.10    0.15
   0  10   3   -1.31    0.66
   0 -10  -3   -0.03    0.08
   0  10  -3   -0.38    1.08
   0  10   4    1.65    0.24
   0 -10   4    1.02    0.16
   0  10  -4    0.96    0.09
   0 -10  -4    0.91    0.14
   0  10  -4    1.20    0.12
   0 -10  -4    1.32    0.11
   0  10  -5    0.06    0.06
   0 -10  -5   -0.11    0.12
   0  10  -5   -0.01    0.04
   0 -10  -5   -0.11    0.07
   0  10  -6    0.87    0.09
   0 -10  -6    0.98    0.19
   0  10  -6    0.76    0.11
   0 -10  -6    0.93    0.12
   0 -10  -7   -0.08    0.18
   0 -10  -7    0.05    0.11
   0  10  -7   -0.10    0.07
   0  10  -7    0.03    0.06
   0  10  -8    0.05    0.05
   0 -10  -8    0.23    0.11
  -1 -10   0    1.34    0.46
   1 -10   0    2.01    0.23
  -1 -10   0    1.59    0.12
   1 -10   0    1.66    0.15
  -1 -10   0    1.62    0.17
   1 -10   0    1.49    0.13
   1  10   0    1.66    0.11
   1  10   0    1.92    0.63
   1 -10   0    1.32    0.46
  -1  10   0    2.15    0.61
  -1 -10   0    1.63    0.15
   1 -10   1   56.65    3.27
   1 -10   1   51.74    3.61
  -1 -10  -1   51.68    3.68
  -1 -10  -1   58.04    3.26
  -1  10   1   57.78    3.70
   1  10  -1   58.19    3.71
   1 -10   1   53.68    3.28
  -1  10   1   53.47    3.26
  -1 -10  -1   56.72    3.27
  -1 -10   1   51.61    3.58
   1 -10  -1   58.59    3.26
   1  10   1   52.57    3.29
   1  10   1   49.16    3.73
  -1 -10   1   56.35    3.28
   1 -10  -1   64.02    3.30
  -1 -10   1   53.31    3.27
  -1  10  -1   53.30    3.70
   1 -10  -1   53.48    3.64
   1 -10  -1   57.94    3.29
   1  10   1   54.56    3.26
  -1 -10  -2    8.36    0.52
  -1  10   2    7.75    0.54
   1 -10   2    8.80    1.08
  -1  10   2    7.72    0.99
  -1 -10  -2    8.67    0.55
   1 -10   2    7.83    0.52
  -1 -10  -2    8.52    0.50
  -1 -10  -2    5.64    1.14
   1  10  -2    8.15    0.49
   1  10  -2    8.90    1.11
   1 -10   2    9.36    0.55
   1  10  -2    7.99    0.49
  -1  10  -2    9.40    1.21
   1  10   2    7.99    1.11
  -1 -10   2    8.32    0.52
   1 -10  -2    8.29    0.52
   1 -10  -2    8.61    0.50
  -1  10  -2    7.23    0.49
   1 -10  -2    8.14    0.54
  -1  10  -2    8.28    0.50
  -1 -10   2    8.00    1.00
   1  10   2    7.71    0.54
   1 -10  -2    6.54    1.12
  -1 -10  -3    7.40    0.54
   1  10  -3    7.35    0.45
  -1 -10  -3    5.42    1.50
  -1  10   3    7.44    0.52
   1  10  -3    6.44    1.21
   1 -10   3    7.37    0.48
   1 -10   3    5.33    1.03
  -1 -10  -3    7.62    0.48
   1 -10  -3    6.14    0.48
  -1 -10   3    7.68    0.48
   1 -10  -3    7.81    0.48
   1 -10  -3    6.96    1.42
   1  10   3    7.46    1.35
   1  10   3    7.48    0.54
  -1  10  -3    7.65    0.46
  -1  10  -3    6.32    1.35
   1 -10  -3    7.28    0.62
   1  10  -4    0.50    0.07
  -1  10   4    0.27    0.15
   1  10  -4    0.43    0.05
  -1 -10  -4    0.33    0.14
  -1 -10  -4    0.25    0.07
   1 -10   4    0.69    0.14
  -1  10  -4    0.42    0.05
   1 -10  -4    0.57    0.12
   1  10   4    0.63    0.19
   1 -10  -4    0.37    0.08
  -1  10  -4    0.48    0.07
  -1 -10   4    0.68    0.11
   1 -10   5    4.21    0.33
  -1  10   5    4.96    0.37
  -1 -10  -5    4.74    0.39
   1  10  -5    4.48    0.31
   1  10  -5    4.48    0.29
  -1 -10  -5    4.74    0.32
   1 -10  -5    4.50    0.32
  -1  10  -5    4.53    0.29
  -1  10  -5    5.20    0.33
   1 -10  -5    4.72    0.37
   1  10   5    4.81    0.40
   1  10  -6    0.06    0.04
  -1 -10  -6   -0.07    0.08
  -1 -10  -6    0.15    0.15
   1  10  -6    0.04    0.06
  -1  10  -6    0.02    0.05
   1 -10  -6    0.01    0.14
  -1  10  -6    0.03    0.07
   1 -10  -6   -0.04    0.08
   1  10   6    0.07    0.12
  -1 -10  -7    0.17    0.13
   1  10  -7    0.31    0.07
  -1 -10  -7    0.43    0.20
   1  10  -7    0.37    0.09
   1 -10  -7    0.22    0.13
  -1  10  -7    0.27    0.09
  -1  10  -7    0.28    0.08
   1 -10  -7    0.08    0.18
  -1 -10  -8   -0.14    0.09
   1  10  -8   -0.04    0.05
   1 -10  -8    0.07    0.10
  -1  10  -8    0.02    0.05
   2  10   0   16.64    1.04
  -2 -10   0   13.41    1.42
   2 -10   0   16.91    1.41
   2  10   0   18.37    1.01
   2 -10   0   17.17    1.03
  -2  10   0   18.51    1.44
  -2  10   0   16.88    1.00
   2  10   0   15.08    1.56
   2 -10   0   18.37    1.02
  -2 -10   0   16.63    1.02
  -2 -10   0   16.17    1.03
  -2 -10  -1    6.85    0.95
   2  10  -1    8.67    1.10
   2 -10   1    8.77    0.54
  -2  10   1    7.47    0.53
  -2 -10  -1    8.68    0.54
  -2 -10  -1    9.22    0.52
   2  10  -1    8.30    0.51
  -2 -10  -1    8.57    0.55
   2 -10   1    8.80    0.52
   2 -10   1    8.48    0.55
  -2  10   1    7.41    0.92
   2 -10  -1    9.27    0.54
   2  10   1    7.92    0.55
   2 -10  -1    8.34    0.55
  -2 -10   1    8.59    0.54
  -2  10  -1    8.71    0.51
  -2  10  -1    9.10    1.15
  -2 -10   1    8.21    0.88
   2  10   1    8.83    1.09
   2 -10  -1    8.18    1.05
   2  10   1    8.62    0.53
   2 -10  -1    8.84    0.52
   2  10  -2    3.40    0.22
  -2 -10  -2    3.72    0.27
  -2  10   2    3.53    0.28
   2 -10   2    3.93    0.28
  -2 -10  -2    2.69    0.96
   2 -10   2    3.63    0.27
  -2 -10  -2    3.51    0.30
   2  10  -2    3.60    0.24
   2 -10   2    3.16    0.77
  -2  10   2    3.96    0.81
  -2 -10  -2    3.76    0.24
   2 -10  -2    3.98    0.27
  -2  10  -2    3.93    0.24
   2 -10  -2    3.82    0.25
   2 -10  -2    3.58    0.30
   2 -10  -2    3.68    0.87
  -2  10  -2    4.00    0.23
  -2 -10   2    3.89    0.27
  -2  10  -2    3.02    0.78
   2  10   2    4.07    0.87
   2  10   2    3.31    0.26
   2  10   2    3.42    0.31
  -2 -10   2    3.56    0.67
  -2 -10  -3    0.65    0.13
   2 -10   3    1.17    0.15
  -2 -10  -3    1.03    0.20
  -2  10   3    1.06    0.17
  -2  10   3    0.64    0.86
   2  10  -3    0.57    0.08
   2  10  -3    0.96    0.09
   2 -10   3   -0.12    0.61
  -2 -10  -3    0.71    0.12
   2 -10  -3    0.79    0.09
  -2  10  -3    0.95    0.10
   2 -10  -3    0.52    1.19
  -2  10  -3    0.80    0.07
  -2  10  -3    2.05    1.20
   2 -10  -3    0.93    0.12
  -2 -10   3    1.07    0.14
   2 -10  -3    1.04    0.21
   2  10   3    1.60    1.18
   2  10   3    1.13    0.21
  -2  10   4    0.85    0.19
   2  10  -4    0.38    0.05
   2 -10   4    0.67    0.14
   2  10  -4    0.42    0.06
  -2 -10  -4    0.72    0.16
  -2 -10  -4    0.46    0.08
   2  10   4    0.71    0.19
   2 -10  -4    0.41    0.11
  -2 -10   4    0.40    0.08
  -2  10  -4    0.44    0.06
   2 -10  -4    0.37    0.08
  -2  10  -4    0.30    0.07
   2  10  -5    0.37    0.05
   2 -10   5    0.57    0.15
   2  10  -5    0.44    0.07
  -2  10   5    0.49    0.13
  -2 -10  -5    0.50    0.09
  -2 -10  -5    0.48    0.15
   2 -10  -5    0.45    0.09
   2  10   5    0.09    0.15
   2 -10  -5    0.44    0.13
  -2  10  -5    0.42    0.06
  -2  10  -5    0.42    0.09
  -2 -10  -6    0.19    0.15
  -2 -10  -6    0.23    0.09
   2  10  -6    0.28    0.07
   2  10  -6    0.24    0.05
   2  10   6    0.19    0.13
   2 -10  -6    0.20    0.09
  -2  10  -6    0.19    0.06
   2 -10  -6    0.23    0.14
  -2  10  -6    0.34    0.09
   2  10  -7    0.01    0.04
  -2 -10  -7   -0.19    0.18
  -2 -10  -7    0.22    0.11
   2  10  -7    0.01    0.07
  -2  10  -7   -0.04    0.10
   2 -10  -7   -0.03    0.10
   2 -10  -7    0.04    0.17
  -2  10  -7    0.01    0.07
  -2 -10  -8    0.10    0.10
  -2  10  -8   -0.03    0.05
   2 -10  -8   -0.04    0.10
  -3 -10   0   37.68    2.62
   3  10   0   39.39    2.20
  -3  10   0   38.14    2.19
  -3 -10   0   36.80    2.22
   3 -10   0   35.91    2.63
   3 -10   0   35.84    2.22
   3  10   0   35.16    2.23
   3 -10   0   39.15    2.20
  -3  10   0   40.73    2.69
   3 -10   0   37.06    2.21
  -3 -10   0   35.65    2.21
   3  10  -1    9.42    1.14
   3 -10   1    8.33    0.52
  -3 -10  -1    7.03    1.06
   3 -10   1    7.41    1.02
  -3 -10  -1    7.90    0.53
   3 -10   1    8.27    0.50
   3  10  -1    8.01    0.48
  -3 -10  -1    8.62    0.49
   3 -10   1    8.04    0.51
  -3 -10  -1    7.93    0.51
   3  10   1    9.28    1.15
   3 -10  -1    8.28    0.51
   3 -10  -1    8.28    0.53
  -3 -10   1    8.45    0.52
   3 -10  -1    7.51    1.03
   3 -10  -1    8.45    0.50
  -3  10  -1    8.57    1.03
   3  10   1    7.55    0.54
  -3  10  -1    7.70    0.50
   3  10   1    7.86    0.51
  -3  10  -1    8.08    0.48
  -3 -10   1    6.49    0.89
  -3 -10  -2   18.46    1.14
  -3 -10  -2   16.85    1.96
  -3 -10  -2   19.08    1.11
  -3 -10  -2   18.81    1.09
   3 -10   2   16.43    1.64
   3 -10   2   19.42    1.13
   3  10  -2   17.10    1.08
  -3  10   2   18.52    1.17
   3 -10   2   17.89    1.14
   3 -10   2   17.24    1.10
  -3  10   2   21.26    1.67
   3  10  -2   19.05    1.68
  -3 -10   2   17.66    1.50
  -3  10  -2   17.06    1.68
   3  10   2   17.23    1.10
   3 -10  -2   19.42    1.11
  -3 -10   2   18.44    1.11
   3 -10  -2   18.80    1.14
   3  10   2   20.27    1.81
   3 -10  -2   14.80    1.73
   3 -10  -2   18.67    1.09
  -3  10  -2   18.69    1.08
  -3  10  -2   17.91    1.09
  -3  10   3    6.43    0.45
  -3  10   3    5.58    1.21
   3  10  -3    6.43    0.38
  -3 -10  -3    6.66    0.43
   3 -10   3    6.14    0.43
   3 -10   3    4.91    0.91
   3  10  -3    6.22    0.37
   3 -10  -3    5.17    1.43
   3  10   3    6.14    0.49
  -3  10  -3    5.59    0.38
   3 -10  -3    6.69    0.42
  -3  10  -3    6.50    0.39
   3 -10  -3    6.20    0.39
   3  10   3    2.72    1.42
  -3  10  -3    7.83    1.57
   3 -10  -3    5.38    0.59
   3  10  -4    7.22    0.45
  -3 -10  -4    7.75    0.51
  -3  10   4    7.38    0.52
   3  10  -4    6.41    0.44
   3 -10   4    8.15    0.51
  -3 -10  -4    6.97    0.46
  -3  10  -4    7.55    0.47
   3 -10  -4    7.20    0.46
   3  10   4    7.56    0.56
  -3  10  -4    6.97    0.44
   3 -10  -4    7.28    0.49
  -3 -10  -5    0.52    0.10
  -3 -10  -5    0.79    0.16
   3  10  -5    0.88    0.10
   3  10  -5    0.96    0.08
   3 -10   5    1.54    0.20
   3 -10  -5    0.82    0.11
   3  10   5    1.56    0.26
  -3  10  -5    0.82    0.09
   3 -10  -5    0.85    0.15
  -3  10  -5    0.97    0.14
   3  10  -6    1.32    0.11
  -3 -10  -6    1.07    0.22
   3  10  -6    1.43    0.13
  -3 -10  -6    1.39    0.15
  -3  10  -6    1.55    0.18
   3 -10  -6    1.86    0.22
  -3  10  -6    1.33    0.12
   3  10   6    1.22    0.20
   3 -10  -6    1.31    0.15
  -3 -10  -7    0.13    0.10
   3  10  -7    0.19    0.10
  -3 -10  -7    0.26    0.20
   3  10  -7    0.12    0.04
   3 -10  -7    0.14    0.09
  -3  10  -7    0.16    0.13
   3 -10  -7   -0.05    0.23
  -3  10  -7    0.08    0.06
   4  10   0   11.39    0.78
  -4  10   0   12.26    0.73
   4 -10   0   12.98    0.75
   4  10   0   11.51    1.31
  -4 -10   0   11.93    0.77
  -4 -10   0   12.44    1.20
   4 -10   0   13.25    1.33
   4  10   0   12.73    0.74
   4 -10   0   12.43    0.76
  -4  10   0   12.37    1.21
  -4 -10   0   13.08    0.77
  -4 -10  -1    4.05    0.28
  -4 -10  -1    3.21    0.76
   4 -10   1    3.97    0.82
  -4 -10  -1    4.08    0.25
  -4  10   1    3.42    0.78
   4 -10   1    3.93    0.28
   4  10  -1    4.02    0.24
   4  10  -1    3.50    0.29
   4 -10   1    3.93    0.26
  -4 -10  -1    3.96    0.31
   4 -10   1    4.38    0.29
   4  10  -1    3.84    0.89
  -4  10  -1    4.03    0.25
   4  10   1    3.71    0.31
  -4  10  -1    4.42    0.97
  -4  10  -1    3.97    0.24
   4 -10  -1    3.85    0.92
   4  10   1    4.67    0.94
  -4 -10   1    4.01    0.29
   4  10   1    3.78    0.28
  -4 -10   1    5.27    0.77
   4 -10  -1    3.65    0.30
   4 -10  -1    4.11    0.28
   4 -10  -1    4.03    0.26
   4 -10   2    3.63    0.29
  -4 -10  -2    4.41    0.34
  -4  10   2    4.17    0.29
   4 -10   2    3.60    0.89
   4 -10   2    3.74    0.29
   4  10  -2    4.14    1.34
   4  10  -2    3.63    0.24
  -4 -10  -2    3.82    0.29
  -4 -10  -2    4.06    0.25
  -4 -10  -2    2.10    0.86
   4 -10  -2    4.13    0.28
   4  10   2    3.19    0.93
  -4  10  -2    2.80    0.86
  -4 -10   2    2.97    0.72
   4 -10  -2    4.07    0.26
  -4 -10   2    3.96    0.28
  -4  10  -2    3.89    0.26
   4 -10  -2    3.97    0.36
   4 -10  -2    2.91    0.96
   4  10   2    3.63    0.34
   4  10   2    3.86    0.29
  -4  10  -2    4.00    0.24
  -4 -10  -3    0.22    0.06
   4 -10   3    0.09    0.09
  -4  10   3    0.74    1.06
  -4  10   3    0.16    0.12
   4  10  -3    0.06    0.03
  -4 -10  -3    0.13    0.09
   4 -10  -3    0.14    0.07
   4 -10  -3    0.09    0.08
  -4  10  -3   -0.13    1.08
   4  10   3    0.20    0.16
   4 -10  -3    1.54    1.36
  -4  10  -3    0.10    0.04
   4  10   3    0.60    1.35
  -4 -10   3    0.09    0.07
  -4  10  -3    0.10    0.05
   4  10  -4    0.75    0.06
  -4  10   4    0.61    0.14
  -4 -10  -4    0.78    0.10
   4  10  -4    0.74    0.09
   4 -10   4    0.62    0.13
  -4 -10  -4    0.70    0.14
   4 -10  -4    0.61    0.10
  -4  10  -4    0.83    0.11
  -4  10  -4    0.76    0.08
   4 -10  -4    0.66    0.12
   4  10   4    1.13    0.23
   4 -10   5    0.11    0.12
  -4 -10  -5    0.32    0.08
   4  10  -5    0.31    0.04
   4  10  -5    0.30    0.06
  -4 -10  -5    0.47    0.16
   4 -10  -5    0.26    0.08
  -4  10  -5    0.41    0.10
  -4  10  -5    0.22    0.06
   4 -10  -5    0.31    0.12
   4  10   5    0.18    0.15
  -4 -10  -6    0.16    0.09
   4 -10   6    0.13    0.14
   4  10  -6    0.18    0.04
   4  10  -6    0.22    0.06
  -4 -10  -6    0.10    0.17
   4 -10  -6    0.13    0.13
   4 -10  -6    0.17    0.09
  -4  10  -6    0.17    0.06
  -4  10  -6    0.22    0.10
   4  10   6    0.08    0.14
   4  10  -7    0.02    0.04
  -4 -10  -7    0.04    0.09
   4 -10  -7    0.03    0.09
  -4  10  -7    0.02    0.06
  -5 -10   0   12.40    0.77
  -5  10   0   12.06    1.43
   5  10   0   13.85    1.60
  -5 -10   0   11.93    0.75
   5 -10   0   12.21    1.24
   5 -10   0   12.37    0.77
   5 -10   0   12.85    0.74
   5  10   0   11.81    0.74
  -5 -10   0   14.42    1.40
   5  10   0   11.72    0.79
  -5 -10  -1   39.51    2.23
   5  10  -1   39.44    2.23
  -5  10   1   37.14    2.68
   5  10  -1   34.21    2.27
  -5 -10  -1   38.90    2.32
   5 -10   1   34.33    2.65
   5 -10   1   38.83    2.24
   5 -10   1   36.86    2.26
  -5 -10  -1   37.03    2.25
  -5 -10   1   35.55    2.82
   5 -10  -1   39.77    2.24
  -5  10  -1   37.25    2.22
  -5  10  -1   37.35    2.23
   5  10   1   36.61    2.98
  -5  10  -1   33.34    2.88
   5 -10  -1   38.60    2.79
   5 -10  -1   42.71    2.27
   5  10   1   36.90    2.24
   5 -10  -1   38.66    2.25
  -5 -10   1   37.55    2.26
  -5  10   2    4.81    1.00
   5 -10   2    5.35    0.37
  -5 -10  -2    6.08    0.37
   5 -10   2    6.06    0.40
   5 -10   2    6.15    0.93
   5  10  -2    5.62    0.35
  -5 -10  -2    6.06    0.40
   5  10  -2    6.60    1.10
   5 -10   2    5.50    0.40
  -5  10  -2    4.92    1.12
  -5  10  -2    6.16    0.37
  -5 -10   2    3.69    0.80
  -5 -10   2    5.90    0.39
   5  10   2    6.15    0.40
   5 -10  -2    6.23    0.39
   5 -10  -2    5.55    1.11
  -5  10  -2    5.49    0.36
   5 -10  -2    6.25    0.37
   5 -10  -2    5.82    0.46
  -5  10   3    5.40    1.28
   5  10  -3    3.45    0.23
  -5  10   3    3.67    0.31
  -5 -10  -3    3.91    0.30
   5 -10   3    3.97    0.30
  -5 -10  -3    3.52    0.25
   5 -10  -3    0.78    1.63
   5  10   3    4.18    0.38
   5  10   3    4.45    1.63
  -5  10  -3    3.71    0.24
   5 -10  -3    3.75    0.26
  -5  10  -3    3.86    0.26
   5 -10  -3    3.97    0.28
   5  10   3    2.90    1.24
  -5  10  -3    4.96    2.12
  -5  10   4    1.61    0.20
  -5 -10  -4    1.88    0.21
   5 -10   4    1.31    0.20
  -5 -10  -4    1.23    0.13
   5  10  -4    1.27    0.10
  -5  10  -4    1.41    0.11
  -5  10  -4    1.45    0.16
   5  10   4    1.50    0.27
   5 -10  -4    1.36    0.19
   5 -10  -4    1.29    0.14
   5 -10   5    2.93    0.31
  -5 -10  -5    3.68    0.35
   5  10  -5    3.00    0.20
  -5 -10  -5    3.26    0.25
  -5  10  -5    3.37    0.26
   5 -10  -5    3.28    0.29
   5 -10  -5    3.47    0.29
   5  10   5    3.54    0.37
  -5  10  -5    3.09    0.24
  -5 -10  -6    0.20    0.09
   5  10  -6    0.29    0.05
  -5 -10  -6    0.54    0.19
   5 -10   6    0.51    0.16
   5 -10  -6    0.26    0.14
  -5  10  -6    0.41    0.11
   5  10   6    0.19    0.16
   5 -10  -6    0.14    0.09
  -5  10  -6    0.21    0.07
   5  10  -7    0.01    0.04
  -5 -10  -7    0.13    0.09
   5 -10  -7    0.01    0.09
  -5  10  -7    0.04    0.07
   6  10   0    2.45    0.18
  -6 -10   0    2.46    0.29
   6  10   0    1.73    0.23
   6 -10   0    2.25    0.16
   6 -10   0    2.09    0.21
  -6  10   0    1.94    0.68
   6 -10   0    0.96    0.77
  -6 -10   0    2.30    0.22
  -6 -10   0    2.69    0.87
  -6  10   0    2.46    0.16
   6 -10   1    0.05    0.05
  -6 -10  -1    0.04    0.07
   6  10  -1    0.21    0.11
   6  10  -1    0.04    0.04
   6 -10   1   -1.08    0.72
  -6 -10  -1   -0.03    0.05
   6  10  -1   -0.45    0.94
   6 -10   1    0.09    0.15
  -6  10   1    0.12    0.74
   6 -10  -1   -0.77    0.57
   6  10   1    0.02    0.13
  -6 -10   1    1.12    0.73
   6  10   1    0.04    0.10
   6  10   1   -1.79    1.00
  -6 -10   1    0.07    0.09
  -6  10  -1    0.36    0.69
   6 -10  -1    0.04    0.05
   6 -10  -1    0.06    0.10
  -6  10  -1    0.07    0.05
  -6  10  -1    0.06    0.03
  -6 -10  -2    0.84    0.12
  -6  10   2    0.46    0.86
   6  10  -2    0.93    0.08
   6 -10   2    1.30    0.17
  -6 -10  -2    1.02    0.10
   6 -10   2    0.77    0.10
   6 -10   2   -0.11    0.95
  -6  10  -2    0.86    0.08
  -6  10  -2    0.98    0.93
   6 -10  -2    0.91    0.16
   6 -10  -2   -0.54    0.97
   6 -10  -2    0.97    0.10
   6  10   2    1.67    0.27
  -6  10  -2    0.88    0.11
   6  10   2    0.92    0.15
   6  10   2    0.47    0.91
   6 -10  -2    0.80    0.11
  -6  10   3    1.18    1.35
   6 -10  -3    2.45    1.51
   6  10   3    2.34    1.77
   6  10   3    0.37    1.72
  -6 -10  -4    0.06    0.07
  -6 -10  -4   -0.02    0.11
   6  10  -4    0.03    0.03
   6 -10   4   -0.03    0.09
   6 -10  -4    0.08    0.09
  -6  10  -4    0.09    0.05
   6  10   4   -0.01    0.17
   6 -10  -4    0.05    0.08
  -6  10  -4    0.07    0.07
  -6 -10  -5    0.12    0.08
   6 -10   5    0.07    0.11
  -6 -10  -5   -0.02    0.15
   6 -10  -5    0.10    0.08
   6 -10  -5    0.11    0.11
  -6  10  -5    0.05    0.09
  -6  10  -5    0.00    0.05
   6  10   5    0.18    0.19
  -6 -10  -6    0.10    0.09
   6  10  -6    0.00    0.03
  -6 -10  -6   -0.14    0.18
   6 -10   6    0.10    0.15
  -6  10  -6    0.02    0.06
   6 -10  -6    0.04    0.13
   6 -10  -6    0.07    0.09
   6  10   6    0.06    0.17
  -6  10  -6    0.05    0.11
  -6 -10  -7    0.02    0.10
   6  10  -7    0.07    0.03
   6 -10  -7    0.13    0.09
   6  10   7    0.18    0.15
  -6  10  -7   -0.04    0.06
   7 -10   0    7.67    1.14
   7  10   0    9.67    0.67
  -7  10   0   10.32    1.45
   7  10   0    9.85    0.61
   7 -10   0    9.71    0.63
   7  10   0    9.23    1.38
   7 -10   0   10.57    0.60
   7 -10   1   -0.12    0.66
  -7 -10  -1    0.01    0.09
   7 -10   1    0.00    0.05
  -7  10   1   -0.28    0.91
   7 -10   1    0.02    0.07
   7  10  -1    0.02    0.07
  -7 -10  -1    0.02    0.10
   7  10  -1    1.20    0.94
   7  10  -1    0.17    0.20
   7 -10  -1   -0.51    0.95
   7  10   1    0.11    0.18
   7  10   1    1.38    1.20
   7 -10  -1    0.08    0.08
  -7  10  -1    0.05    0.03
   7  10   1    0.14    0.11
  -7  10  -1    0.73    0.85
  -7  10  -1    0.01    0.05
   7 -10  -1    0.10    0.11
   7 -10   2    0.49    0.85
  -7 -10  -2    1.32    0.16
  -7  10   2    3.45    2.18
   7  10  -2    1.32    0.10
   7 -10   2    1.12    0.16
  -7 -10  -2    1.27    0.12
   7 -10   2    1.25    0.14
  -7  10  -2    1.24    0.10
   7 -10  -2    1.32    0.12
   7  10   2    1.37    1.80
   7  10   2    1.61    1.66
   7  10   2    1.56    0.23
   7 -10  -2   -0.55    1.16
  -7  10  -2    1.15    0.12
   7  10   2    1.30    0.17
   7 -10  -2    1.38    0.21
  -7  10  -2    0.92    1.20
  -7  10   3    0.69    0.13
  -7 -10  -3    0.50    0.12
  -7 -10  -3    0.55    0.08
   7  10  -3    0.56    0.05
   7 -10   3    0.71    0.14
  -7  10  -3    0.42    0.06
   7  10   3    0.63    0.20
   7 -10  -3    0.54    0.08
   7 -10  -3    0.53    0.10
  -7  10  -3    0.55    0.09
   7  10   3   -0.58    2.14
   7  10   3    0.29    0.14
  -7 -10  -4    0.68    0.10
  -7 -10  -4    0.62    0.16
   7  10  -4    0.64    0.06
   7 -10  -4    0.73    0.10
   7  10   4    0.56    0.20
  -7  10  -4    0.50    0.07
   7 -10  -4    0.45    0.11
  -7  10  -4    0.64    0.10
  -7 -10  -5   -0.01    0.08
   7  10  -5   -0.01    0.03
   7 -10   5   -0.01    0.12
  -7 -10  -5    0.21    0.16
   7 -10  -5   -0.04    0.08
  -7  10  -5    0.00    0.10
   7  10   5   -0.17    0.17
  -7  10  -5    0.05    0.06
   7  10  -6    0.26    0.04
   7 -10   6    0.42    0.17
  -7 -10  -6    0.65    0.25
  -7 -10  -6    0.17    0.09
   7 -10  -6    0.21    0.09
  -7  10  -6    0.24    0.07
   7 -10  -6    0.19    0.15
   7  10   6    0.22    0.16
  -7  10  -6    0.31    0.15
  -7 -10  -7    0.04    0.11
   7  10  -7   -0.02    0.05
  -7  10  -7    0.13    0.07
   7  10   7    0.17    0.19
   7 -10  -7   -0.16    0.09
   8 -10   0    0.02    0.05
   8 -10   0    0.39    1.07
  -8  10   0   -0.16    0.91
   8 -10   0    0.08    0.11
   8  10   0    0.08    0.10
   8  10   0   -1.79    1.22
   8  10   0    0.13    0.17
  -8 -10  -1    5.31    0.42
   8  10  -1    5.50    0.36
   8 -10   1    5.66    0.40
  -8  10   1    5.07    1.27
   8 -10   1    6.00    0.36
   8  10  -1    4.80    0.48
   8  10   1    6.06    0.47
   8 -10  -1    5.29    1.33
   8 -10  -1    6.27    0.36
  -8  10  -1    5.53    0.36
   8  10   1    5.78    0.40
   8  10   1    6.65    1.32
   8  10   1    5.12    1.94
   8 -10  -1    5.36    0.41
  -8  10  -1    5.58    0.36
  -8  10  -1    5.28    1.71
  -8 -10  -2    0.88    0.15
   8  10  -2    1.16    0.10
   8 -10   2    2.78    2.14
   8  10  -2    0.27    2.99
   8 -10   2    1.75    0.26
  -8  10   2    1.31    1.61
  -8 -10  -2    1.15    0.13
   8 -10   2    1.27    0.14
  -8  10  -2   -0.97    1.43
  -8  10  -2    1.20    0.13
   8 -10  -2   -0.64    1.62
   8  10   2    1.01    0.16
   8 -10  -2    1.31    0.12
  -8  10  -2    1.27    0.10
   8  10   2    2.16    1.77
   8  10   2    1.36    0.24
   8  10   2   -1.66    2.30
  -8 -10  -3    2.01    0.16
   8  10  -3    2.21    0.14
   8 -10   3    2.17    0.22
  -8 -10  -3    1.75    0.25
  -8  10   3    2.00    0.21
  -8  10  -3    1.60    0.18
   8  10   3    1.44    0.19
  -8  10  -3    1.85    0.14
   8  10   3    2.18    0.31
   8 -10  -3    2.39    0.17
   8 -10  -3    2.19    0.20
  -8 -10  -4    0.39    0.15
   8 -10   4    0.32    0.13
   8  10  -4    0.22    0.04
  -8 -10  -4    0.15    0.07
  -8  10  -4    0.18    0.06
   8  10   4    0.39    0.20
   8 -10  -4    0.38    0.11
   8 -10  -4    0.13    0.08
  -8  10  -4    0.32    0.11
  -8 -10  -5    0.33    0.09
  -8 -10  -5   -0.02    0.38
   8  10  -5    0.39    0.04
   8 -10   5    0.16    0.12
   8 -10  -5    0.34    0.12
   8 -10  -5    0.46    0.10
  -8  10  -5    0.35    0.07
   8  10   5    0.67    0.22
  -8  10  -5    0.52    0.15
  -8 -10  -6    0.03    0.11
   8  10  -6    0.02    0.04
  -8 -10  -6   -0.17    0.38
   8 -10   6    0.00    0.14
   8 -10  -6    0.04    0.08
   8  10   6    0.02    0.19
  -8  10  -6   -0.04    0.07
  -8 -10  -7   -0.12    0.13
   8  10   7   -0.11    0.23
  -8  10  -7    0.33    0.15
   9 -10   0    4.68    1.44
  -9  10   0    3.11    1.67
   9 -10   0    3.32    0.23
   9  10   0    3.50    0.37
   9  10   0    2.59    1.90
   9  10   0    3.04    0.26
   9 -10   0    3.43    0.29
   9  10  -1   -0.93    1.76
   9 -10   1   -0.30    1.49
   9 -10   1   -0.03    0.06
   9  10  -1   -0.01    0.08
   9 -10   1    0.03    0.10
   9  10   1    0.05    0.17
   9  10   1   -0.15    0.12
   9 -10  -1   -0.01    0.13
  -9  10  -1   -0.06    0.07
   9  10   1    2.47    2.24
   9 -10  -1   -0.89    1.38
  -9  10  -1    1.92    2.01
   9 -10  -1   -0.02    0.05
   9  10  -2    2.07    0.17
   9 -10   2    2.30    0.23
   9 -10   2    1.97    0.18
  -9  10  -2    2.10    0.15
   9 -10  -2    2.47    0.17
   9  10   2    2.32    0.32
  -9  10  -2    3.13    1.96
  -9  10  -2    1.96    0.18
   9  10   2    2.32    0.22
   9 -10   3    0.16    0.12
  -9 -10  -3    0.07    0.08
   9  10  -3    0.10    0.05
  -9  10   3    0.13    0.09
  -9 -10  -3    0.04    0.14
   9 -10  -3    0.13    0.07
  -9  10  -3    0.01    0.08
   9  10   3    0.11    0.22
   9  10   3    0.12    0.19
  -9  10  -3    0.21    0.05
   9 -10  -3    0.23    0.10
  -9 -10  -4    1.14    0.21
   9 -10   4    1.87    0.23
   9  10  -4    1.89    0.13
  -9 -10  -4    1.48    0.16
  -9  10  -4    1.72    0.19
   9 -10  -4    1.88    0.21
  -9  10  -4    1.83    0.14
  -9 -10  -5    0.41    0.20
   9  10  -5    0.18    0.04
   9 -10   5    0.31    0.17
  -9 -10  -5    0.04    0.10
   9 -10  -5    0.09    0.09
   9 -10  -5    0.24    0.12
  -9  10  -5    0.21    0.12
   9  10   5    0.04    0.17
  -9  10  -5    0.04    0.06
   9 -10   6    0.60    0.18
  -9 -10  -6    0.36    0.11
   9  10  -6    0.48    0.06
   9  10   6    1.30    0.27
  -9  10  -6    0.25    0.09
   9 -10  -6    0.31    0.15
   9 -10  -6    0.40    0.10
   9  10   7    0.18    0.16
   9 -10  -7   -0.01    0.13
  -9  10  -7    0.00    0.09
  10  10   0    1.03    0.24
  10  10   0    1.27    0.16
  10 -10   0    0.92    0.11
  10 -10   0    0.77    0.15
  10  10  -1    4.89    0.38
  10 -10   1    5.37    0.36
  10 -10   1    5.78    0.41
  10 -10  -1    5.46    0.36
  10  10   1    5.92    0.41
  10 -10  -1    5.55    0.43
  10  10   1    5.70    0.49
  10  10  -2    1.61    0.16
  10 -10   2    1.26    0.14
  10 -10   2    1.52    0.20
 -10  10  -2    1.27    0.16
  10 -10  -2    1.57    0.14
 -10  10  -2    1.50    0.13
  10  10   2    1.21    0.18
  10  10   2    2.36    0.42
 -10 -10  -3    0.63    0.22
 -10 -10  -3    0.20    0.11
  10 -10   3    1.10    0.20
  10  10  -3    0.70    0.09
  10  10   3    0.74    0.38
  10 -10  -3    0.62    0.09
 -10  10  -3    0.46    0.10
 -10  10  -3    0.59    0.08
  10 -10  -3    0.68    0.12
  10  10   3    0.45    0.16
  10 -10   4    0.64    0.16
 -10 -10  -4    0.47    0.20
  10  10  -4    0.61    0.08
 -10 -10  -4    0.42    0.12
  10  10   4    0.85    0.24
  10 -10  -4    0.52    0.17
 -10  10  -4    0.30    0.10
 -10  10  -4    0.83    0.14
  10 -10  -4    0.86    0.11
 -10 -10  -5    0.06    0.26
  10 -10   5    0.01    0.13
  10  10  -5    0.42    0.06
 -10 -10  -5    0.18    0.11
 -10  10  -5    0.37    0.08
  10  10   5    0.11    0.14
 -10  10  -5    0.39    0.15
  10 -10  -5    0.36    0.12
  10 -10  -5    0.37    0.10
  10 -10   6   -0.16    0.12
 -10 -10  -6    0.12    0.12
  10  10  -6    0.05    0.06
  10 -10  -6    0.09    0.09
  10  10   6    0.22    0.21
 -10  10  -6    0.09    0.08
  11 -10   0    3.50    0.31
  11  10   0    2.94    0.28
  11  10   0    2.60    0.39
  11 -10   0    3.02    0.22
  11  10  -1    1.24    0.17
  11 -10   1    1.25    0.14
  11 -10   1    1.79    0.22
  11 -10  -1    1.26    0.21
  11  10   1    1.67    0.27
  11 -10  -1    1.43    0.14
  11  10   1    1.43    0.19
  11 -10   2    1.02    0.19
  11  10  -2    0.49    0.12
  11 -10   2    0.45    0.10
  11 -10  -2    0.61    0.09
  11  10   2    0.53    0.16
  11  10   2    0.25    0.19
  11 -10   3    3.31    0.30
  11  10  -3    3.02    0.24
  11 -10  -3    3.00    0.26
  11  10   3    2.33    0.28
 -11  10  -3    2.52    0.21
 -11  10  -3    3.10    0.28
  11  10   3    3.38    0.38
  11 -10   4    0.04    0.12
  11  10  -4    0.08    0.08
  11 -10  -4    0.10    0.08
  11 -10  -4    0.19    0.11
  11  10   4   -0.02    0.15
 -11  10  -4    0.07    0.07
  11  10  -5    0.30    0.08
  11 -10   5    0.27    0.14
  11  10   5    0.70    0.21
 -11  10  -5    0.22    0.09
  11 -10  -5    0.34    0.10
  11 -10   6    0.00    0.11
  11  10   6    0.28    0.21
 -11  10  -6    0.33    0.11
  11 -10  -6    0.24    0.09
  12  10   0    7.63    0.49
  12  10   0    7.23    0.61
  12 -10   0    6.83    0.45
  12 -10   0    6.98    0.52
  12  10  -1    0.30    0.14
  12 -10   1    0.34    0.23
  12 -10   1    0.42    0.09
  12  10   1    0.24    0.14
  12  10   1    0.69    0.24
  12 -10  -1    0.34    0.19
  12 -10  -1    0.37    0.08
  12  10  -2    4.97    0.35
  12 -10   2    4.48    0.33
  12 -10   2    5.12    0.40
  12  10   2    4.71    0.46
  12  10   2    4.27    0.37
  12 -10  -2    5.01    0.33
  12  10  -3    0.53    0.12
  12 -10   3    0.36    0.14
  12 -10  -3    0.21    0.14
  12 -10  -3    0.44    0.09
  12  10   3    0.38    0.23
  12  10   3    0.46    0.17
  12 -10   4    1.50    0.35
  12  10  -4    1.67    0.18
  12 -10  -4    1.71    0.22
  12 -10  -4    1.66    0.16
  12  10   4    1.43    0.25
  12 -10   5    0.24    0.16
  12  10  -5    0.25    0.10
  12  10   5   -0.01    0.16
  12 -10  -5    0.22    0.11
  12 -10  -5    0.34    0.13
  12 -10   6    0.21    0.13
  12  10   6    0.15    0.17
  12 -10  -6    0.19    0.12
  13  10   0   -0.23    0.24
  13 -10   0    0.11    0.08
  13 -10   0    0.01    0.14
  13  10   0    0.00    0.14
  13  10  -1    0.71    0.21
  13 -10   1    0.59    0.15
  13 -10   1    0.55    0.10
  13  10   1    0.58    0.15
  13  10   1    0.51    0.20
  13 -10  -1    0.69    0.16
  13 -10   2    0.11    0.12
  13 -10   2    0.55    0.11
  13  10  -2    0.44    0.13
  13  10   2    0.28    0.21
  13 -10  -2    0.42    0.09
  13  10   2    0.34    0.21
  13  10  -3    0.15    0.11
  13 -10   3   -0.06    0.12
  13 -10  -3    0.09    0.10
  13  10   3    0.18    0.21
  13 -10  -3    0.00    0.07
  13  10   3    0.43    0.17
  13  10  -4   -0.04    0.10
  13 -10   4    0.37    0.19
  13  10   4   -0.08    0.21
  13 -10  -4    0.13    0.14
  13 -10  -4    0.36    0.10
  13 -10   5   -0.04    0.14
  13  10  -5    0.10    0.10
  13  10   5    0.15    0.17
  13 -10  -5    0.28    0.10
  13 -10   6    0.13    0.15
  13  10   6    0.09    0.17
  14  10   0   -0.01    0.26
  14  10   0   -0.04    0.13
  14 -10   0   -0.05    0.07
  14 -10   0   -0.10    0.13
  14  10  -1    0.23    0.14
  14 -10   1    0.32    0.09
  14 -10   1    0.34    0.14
  14  10   1    0.11    0.13
  14  10   1    0.45    0.22
  14 -10  -1    0.27    0.08
  14 -10   2    0.16    0.13
  14 -10   2   -0.12    0.10
  14  10  -2    0.18    0.13
  14 -10  -2    0.16    0.08
  14  10   2    0.01    0.12
  14  10   2    0.44    0.26
  14 -10   3   -0.11    0.12
  14  10  -3   -0.12    0.11
  14 -10  -3    0.00    0.08
  14  10   3    0.16    0.23
  14 -10  -3    0.02    0.11
  14  10   3    0.08    0.28
  14 -10   4    0.05    0.11
  14  10  -4   -0.14    0.13
  14  10   4   -0.01    0.14
  14 -10  -4   -0.01    0.13
  14 -10  -4   -0.14    0.12
  14 -10   5   -0.07    0.11
  14 -10  -5    0.09    0.10
  14  10   5   -0.10    0.16
  15 -10   0   -0.08    0.13
  15 -10   0   -0.05    0.08
  15  10   0    0.08    0.13
  15  10  -1    0.24    0.14
  15 -10   1    0.27    0.10
  15 -10   1    0.35    0.17
  15  10   1    0.46    0.23
  15 -10  -1    0.16    0.09
  15  10   1    0.35    0.14
  15 -10   2   -0.09    0.13
  15 -10   2    0.03    0.12
  15  10  -2   -0.07    0.12
  15 -10  -2    0.05    0.08
  15  10   2    0.12    0.20
  15  10   2    0.16    0.13
  15  10  -3    0.16    0.12
  15 -10   3   -0.08    0.13
  15  10   3   -0.04    0.17
  15 -10  -3    0.06    0.08
  15  10  -4   -0.15    0.10
  15 -10   4    0.07    0.14
  15 -10  -4    0.07    0.09
  15  10   4   -0.16    0.40
  15 -10   5   -0.01    0.09
  15  10   5    0.22    0.17
  15 -10  -5    0.21    0.10
  16 -10   0    0.09    0.09
  16 -10   0   -0.16    0.15
  16  10   0   -0.01    0.12
  16 -10   1    0.54    0.19
  16  10  -1    0.68    0.15
  16 -10   1    0.35    0.11
  16  10   1    0.43    0.23
  16  10   1    0.31    0.14
  16 -10  -1    0.54    0.10
  16  10  -2    0.14    0.13
  16 -10   2    0.20    0.20
  16 -10   2   -0.10    0.19
  16 -10  -2    0.06    0.08
  16  10   2   -0.11    0.13
  16  10   2    0.18    0.23
  16 -10   3    0.04    0.19
  16  10  -3    0.12    0.11
  16  10   3    0.20    0.19
  16 -10  -3    0.03    0.08
  16  10  -4   -0.17    0.13
  16 -10   4    0.21    0.20
  16  10   4   -0.07    0.12
  16 -10  -4    0.05    0.11
  17  10   0    1.54    0.27
  17 -10   0    1.80    0.22
  17 -10   1    0.11    0.10
  17  10  -1   -0.09    0.13
  17 -10   1    0.03    0.15
  17 -10  -1   -0.02    0.09
  17  10   1    0.17    0.21
  17  10   1   -0.07    0.11
  17  10  -2    0.50    0.13
  17 -10   2    0.40    0.16
  17  10   2    0.47    0.16
  17  10   2    0.23    0.18
  17 -10  -2    0.08    0.09
  17 -10   3    0.13    0.16
  17  10  -3   -0.05    0.10
  17  10   3   -0.10    0.19
  17 -10  -3    0.09    0.09
  17 -10   4    0.06    0.13
  17  10   4    0.04    0.12
  18 -10   0    0.12    0.10
  18  10   0    0.27    0.13
  18 -10   1    0.23    0.12
  18  10  -1    0.48    0.13
  18 -10   1    0.10    0.11
  18  10   1    0.20    0.13
  18 -10  -1    0.08    0.10
  18 -10   2   -0.10    0.13
  18  10  -2    0.04    0.12
  18  10   2    0.00    0.20
  18 -10  -2    0.10    0.09
  18  10  -3    0.16    0.11
  18 -10   3    0.03    0.10
  18  10   3    0.16    0.11
  18 -10  -3    0.13    0.10
  19 -10   0    0.13    0.11
  19  10   0   -0.15    0.21
  19 -10   1    0.16    0.20
  19 -10  -1    0.19    0.15
  19  10  -2    0.28    0.12
   0 -11   0   -0.05    0.05
   0  11   0    0.06    0.61
   0 -11   0    0.00    0.07
   0 -11   0    0.02    0.08
   0 -11   0    0.01    0.41
   0  11   0   -0.01    0.03
   0  11   1   48.89    2.96
   0 -11  -1   50.82    2.96
   0 -11  -1   50.29    3.46
   0  11   1   50.36    3.50
   0  11  -1   47.49    2.95
   0  11   1   46.97    2.99
   0 -11   1   59.05    2.99
   0  11  -1   50.69    3.50
   0 -11   1   48.90    3.36
   0 -11   1   49.51    2.98
   0 -11  -1   50.14    2.97
   0  11   2   -0.09    0.10
   0  11   2    0.14    0.84
   0  11  -2    0.02    0.04
   0 -11  -2   -0.07    0.07
   0  11  -2    0.08    0.03
   0  11  -2   -0.02    0.82
   0 -11   2    0.10    0.08
   0 -11  -2    1.91    0.98
   0 -11  -2    0.06    0.05
   0 -11  -2    0.01    0.11
   0 -11  -3   28.18    3.14
   0 -11  -3   31.66    1.89
   0 -11  -3   34.02    1.91
   0  11   3   26.94    2.79
   0  11  -3   33.02    1.89
   0 -11   3   32.32    1.91
   0  11  -3   30.31    1.88
   0 -11  -3   31.07    1.95
   0  11   3   32.94    1.95
   0 -11   4    0.03    0.10
   0  11  -4    0.02    0.03
   0  11   4   -0.18    0.15
   0 -11  -4    0.01    0.07
   0 -11  -4   -0.08    0.10
   0  11  -4   -0.03    0.05
   0  11   5    8.54    0.58
   0  11  -5    7.81    0.50
   0 -11  -5    8.04    0.50
   0 -11  -5    8.06    0.56
   0  11  -5    7.34    0.48
   0 -11  -6   -0.10    0.14
   0  11  -6    0.00    0.04
   0 -11  -6   -0.17    0.07
   0  11  -6    0.06    0.07
   0 -11  -7    2.23    0.33
   0  11  -7    1.67    0.13
   0 -11  -7    1.25    0.15
  -1 -11   0    4.84    0.34
   1 -11   0    5.22    0.87
   1  11   0    4.91    0.80
  -1 -11   0    4.25    0.92
   1  11   0    4.85    0.30
   1 -11   0    5.09    0.33
  -1 -11   0    5.17    0.31
  -1  11   0    4.42    0.78
  -1 -11   0    4.87    0.33
   1 -11   0    5.08    0.32
   1 -11   0    5.03    0.35
  -1  11   0    4.85    0.30
   1  11  -1    0.76    0.49
  -1 -11  -1    0.01    0.07
  -1 -11  -1    0.18    0.66
  -1 -11  -1    0.24    0.10
   1  11  -1    0.03    0.02
   1 -11   1    0.25    0.61
  -1  11   1   -0.02    0.49
  -1 -11  -1    0.04    0.05
  -1  11   1    0.14    0.07
   1 -11   1    0.01    0.07
   1 -11   1   -0.04    0.08
   1 -11   1    0.00    0.10
   1 -11  -1   -0.07    0.47
  -1 -11   1   -0.02    0.06
   1 -11  -1    0.00    0.07
   1  11   1    0.10    0.11
  -1 -11   1    0.13    0.55
   1 -11  -1    0.03    0.08
   1  11   1   -0.73    0.52
  -1  11  -1   -0.48    0.66
  -1  11  -1    0.00    0.02
   1 -11  -1    0.06    0.05
   1  11   1    0.05    0.08
  -1 -11   1   -0.02    0.08
   1  11  -2    0.46    0.84
  -1 -11  -2    0.06    0.05
   1  11  -2    0.18    0.04
  -1  11   2    0.14    0.09
  -1 -11  -2   -0.53    0.96
   1  11  -2    0.13    0.03
  -1 -11  -2    0.36    0.23
   1 -11   2    0.08    0.08
  -1  11   2    1.04    1.57
   1 -11   2    0.40    0.71
  -1 -11  -2    0.17    0.07
   1  11   2    0.13    0.11
   1 -11  -2    0.23    0.12
  -1  11  -2    0.11    0.04
   1  11   2    0.25    0.12
  -1 -11   2    0.18    0.09
   1 -11  -2    0.16    0.08
  -1 -11   2    1.17    0.78
   1 -11  -2    0.65    0.91
  -1  11  -2    0.13    0.03
   1  11   2    1.08    0.72
   1 -11  -2    0.13    0.06
   1  11  -3   -0.02    0.04
   1 -11   3    0.06    0.10
  -1 -11  -3    0.00    0.05
  -1 -11  -3    0.00    0.15
   1  11  -3    0.03    0.03
  -1 -11  -3    0.02    0.08
  -1  11   3    0.05    0.15
  -1  11   3    1.03    1.05
  -1 -11  -3   -2.92    1.51
   1 -11  -3   -0.01    0.08
   1 -11  -3    1.00    1.51
   1  11   3    0.02    0.15
   1 -11  -3   -0.01    0.06
  -1 -11   3    0.08    0.09
  -1  11  -3   -0.02    0.04
  -1  11  -3   -0.03    0.03
   1 -11  -3   -0.08    0.17
   1  11   3    1.76    2.53
   1  11  -4    0.17    0.04
  -1 -11  -4    0.21    0.07
   1 -11   4    0.29    0.12
  -1 -11  -4    0.24    0.11
   1  11  -4    0.18    0.05
  -1  11   4    0.01    0.15
   1 -11  -4    0.41    0.27
  -1  11  -4    0.23    0.04
   1  11   4    0.24    0.20
   1 -11  -4    0.26    0.11
   1 -11  -4    0.12    0.07
  -1  11  -4    0.25    0.07
  -1 -11   4    0.26    0.10
  -1 -11  -5   -0.11    0.12
   1 -11   5    0.02    0.10
   1  11  -5   -0.02    0.05
  -1 -11  -5    0.04    0.07
   1  11  -5   -0.02    0.04
  -1  11   5    0.07    0.14
   1 -11  -5    0.08    0.07
   1 -11  -5   -0.02    0.12
  -1  11  -5   -0.03    0.04
  -1  11  -5    0.01    0.06
   1  11   5   -0.01    0.14
  -1 -11  -6    0.30    0.10
   1  11  -6    0.44    0.08
  -1 -11  -6    0.16    0.16
   1  11  -6    0.46    0.06
  -1  11  -6    0.44    0.09
   1 -11  -6    0.96    0.19
  -1  11  -6    0.37    0.06
   1  11   6    0.37    0.13
   1 -11  -6    0.42    0.10
  -1 -11  -7    0.08    0.26
   1  11  -7    0.07    0.05
  -1 -11  -7   -0.08    0.09
  -1  11  -7   -0.05    0.05
   1 -11  -7    0.04    0.09
   2 -11   0    1.31    0.68
  -2 -11   0    1.69    0.13
   2  11   0    1.63    0.13
   2 -11   0    1.70    0.14
  -2 -11   0    1.69    0.18
  -2  11   0    1.74    0.58
   2 -11   0    2.08    0.18
  -2  11   0    1.64    0.12
  -2 -11   0    1.63    0.16
  -2 -11   0    1.56    0.52
   2  11   0    1.48    0.61
   2 -11   0    1.69    0.16
   2  11   0    1.56    0.16
   2  11  -1   26.69    1.57
  -2 -11  -1   24.39    2.05
  -2 -11  -1   26.79    1.60
   2 -11   1   27.10    1.61
  -2  11   1   27.48    1.60
  -2 -11  -1   28.15    1.58
   2 -11   1   26.61    1.60
  -2  11   1   24.78    2.10
   2 -11   1   24.26    2.09
  -2 -11  -1   26.14    1.61
   2  11  -1   31.62    2.13
   2  11   1   26.46    1.59
  -2 -11   1   25.72    2.02
   2  11   1   28.70    2.21
  -2 -11   1   25.35    1.60
   2 -11  -1   27.55    1.60
  -2  11  -1   24.94    1.57
   2 -11  -1   27.34    1.58
   2 -11  -1   26.79    2.06
   2 -11  -1   26.30    1.61
  -2  11  -1   30.38    2.26
   2 -11   2    0.05    0.10
  -2 -11  -2    0.18    0.16
  -2  11   2   -0.18    0.56
   2  11  -2    0.44    0.84
  -2 -11  -2   -0.04    0.07
  -2  11   2   -0.04    0.07
   2  11  -2    0.00    0.02
  -2 -11  -2    1.04    1.04
   2 -11   2   -0.03    0.08
   2 -11   2    1.01    0.75
  -2 -11  -2    0.00    0.05
   2  11   2   -0.07    0.11
   2 -11  -2    0.03    0.06
  -2 -11   2   -0.34    0.59
   2  11   2    0.03    0.10
   2 -11  -2    0.02    0.07
   2 -11  -2   -0.01    0.10
  -2  11  -2    0.02    0.04
   2 -11  -2   -0.48    0.88
  -2 -11   2    0.04    0.09
  -2  11  -2    0.01    0.03
   2  11   2   -0.53    0.72
  -2 -11  -3   20.68    1.24
  -2 -11  -3   20.24    1.30
  -2  11   3   20.51    1.29
   2 -11   3   21.37    1.27
   2  11  -3   20.30    1.22
  -2 -11  -3   21.07    1.26
   2  11  -3   20.58    1.23
  -2 -11   3   21.19    1.25
   2 -11  -3   21.99    1.26
   2 -11  -3   19.18    2.37
   2  11   3   21.79    1.32
   2 -11  -3   17.96    1.29
   2 -11  -3   20.89    1.24
  -2  11  -3   20.69    1.23
  -2  11  -3   20.87    1.24
   2  11  -4    0.04    0.03
  -2  11   4    0.18    0.17
   2 -11   4    0.09    0.12
   2  11  -4    0.06    0.04
  -2 -11  -4   -0.02    0.11
  -2 -11  -4    0.09    0.07
  -2 -11   4    0.08    0.08
  -2  11  -4    0.07    0.06
   2  11   4    0.17    0.20
   2 -11  -4    0.14    0.11
  -2  11  -4    0.05    0.04
   2 -11  -4    0.03    0.07
  -2 -11  -5    1.46    0.15
   2  11  -5    1.36    0.11
  -2  11   5    1.92    0.21
   2  11  -5    1.32    0.13
   2 -11   5    1.37    0.21
  -2 -11  -5    1.57    0.21
   2 -11  -5    1.52    0.20
  -2  11  -5    1.52    0.16
   2 -11  -5    1.33    0.15
   2  11   5    0.99    0.20
  -2  11  -5    1.37    0.11
  -2 -11  -6   -0.02    0.08
   2  11  -6    0.10    0.06
   2  11  -6    0.08    0.04
  -2 -11  -6    0.13    0.15
   2 -11  -6    0.24    0.15
  -2  11  -6    0.17    0.09
[truncated: 3,270,707 more chars]
